# Supplementary material for: A multi-institutional study of association of sonographic characteristics with cervical lymph node metastasis in unifocal papillary thyroid carcinoma
Source: Front Endocrinol (Lausanne). 2022 Sep 23;13:965241. doi: 10.3389/fendo.2022.965241 (PMC9539830; doi:10.3389/fendo.2022.965241)
Supplement: Supplementary file 1 [file Table_1.xlsx]

## Sheet: unifocal PTC
Gender	Age	Pathology	Metastasis(1-no, 2-yes)	Detailed Metastasis(1-no, 2-central, 3-lateral, 4-both)	Length(mm)	Height(mm)	Width(mm)	Max Diameter(mm)	Volume(ml)	Cross-sectional aspect ratio	longitudinal section aspect ratio	Location(left-upper, middle, lower, right-upper, middle, lower, isthmus)	Composition	Echogenicity	Aspect ratio	Margin	Echogenic foci	Equation
1	46	PTMC	1	1	6	5	6	6	0.09414	0.833333	0.833333	2	2	2	0	0	0	-3.28474
1	40	PTC	2	3	18	8	14	18	1.05437	0.571429	0.444444	7	2	2	0	2	0	-1.54932
1	63	PTC	1	1	14	10	12	14	0.87864	0.833333	0.714286	5	2	2	0	0	1	-2.3846
1	50	PTMC	1	1	7	5	5.7	7	0.104339	0.877193	0.714286	1	2	2	0	0	0	-3.22236
1	58	PTMC	1	1	4.7	5.2	3.9	5.2	0.0498503	1.33333	1.10638	2	2	2	3	0	0	-3.33244
1	53	PTMC	1	1	5.3	7.9	6.1	7.9	0.133578	1.29508	1.49057	4	2	2	3	0	0	-3.16745
1	37	PTMC	1	1	6	5	4.7	6	0.073743	1.06383	0.833333	5	2	2	3	0	0	-3.2835
2	47	PTC	2	3	8	11	8	11	0.368192	1.375	1.375	5	2	2	3	2	0	-1.94846
1	53	PTC	2	2	13	12	15	15	1.22382	0.8	0.923077	7	2	2	0	3	3	0.102347
1	58	PTMC	1	1	2.5	3.7	2.4	3.7	0.0116106	1.54167	1.48	2	2	2	3	0	0	-3.42461
2	35	PTMC	1	1	4.2	4.4	3.8	4.4	0.0367272	1.15789	1.04762	5	2	2	3	0	0	-3.38204
1	45	PTMC	1	1	3.9	4.7	4.1	4.7	0.039305	1.14634	1.20513	2	2	2	3	0	0	-3.3633
1	31	PTC	1	1	10.2	8.2	8.2	10.2	0.358699	1	0.803922	5	2	2	3	2	0	-1.99828
1	46	PTMC	1	1	4.4	5.4	4	5.4	0.0497059	1.35	1.22727	4	2	2	3	0	0	-3.31983
1	65	PTC	2	2	14.7	8.3	9.4	14.7	0.599826	0.882979	0.564626	7	2	2	0	3	0	-1.21049
1	51	PTMC	1	1	6.3	6.1	6.5	6.5	0.130643	0.938462	0.968254	5	2	2	0	2	0	-2.21747
1	56	PTMC	1	1	5.8	7.2	5.8	7.2	0.126675	1.24138	1.24138	2	2	2	3	0	0	-3.21113
1	60	PTMC	1	1	5.7	5.2	7.4	7.4	0.114713	0.702703	0.912281	2	2	2	0	0	0	-3.1978
2	51	PTMC	1	1	5.1	7.4	6.5	7.4	0.128297	1.13846	1.45098	1	2	2	3	0	0	-3.19863
1	31	PTMC	1	1	3	3.5	3.5	3.5	0.0192203	1	1.16667	2	2	2	3	0	0	-3.43767
1	49	PTC	1	1	9.2	7.9	7.7	9.2	0.29269	1.02597	0.858696	5	2	2	3	0	0	-3.09525
1	51	PTMC	1	1	4.8	3.6	3.7	4.8	0.0334385	0.972973	0.75	1	2	2	0	0	0	-3.35664
1	42	PTMC	2	2	6	8.9	5	8.9	0.139641	1.78	1.48333	2	2	2	3	2	1	-1.62282
2	24	PTC	2	2	11.6	9.2	8.7	11.6	0.485587	1.05747	0.793103	2	2	2	3	0	0	-2.95582
2	54	PTMC	1	1	11.2	7.4	10.5	11.2	0.455136	0.704762	0.660714	1	2	2	0	0	0	-2.97916
1	51	PTMC	1	1	7	4	5	7	0.07322	0.8	0.571429	1	2	2	0	0	0	-3.22047
1	36	PTC	1	1	21.6	13.8	23	23	3.5856	0.6	0.638889	2	2	2	0	2	0	-1.38872
1	32	PTMC	1	1	2.9	4	3.5	4	0.0212338	1.14286	1.37931	5	2	2	3	0	0	-3.4063
1	40	PTMC	1	1	7.5	5.2	6.3	7.5	0.128501	0.825397	0.693333	7	2	2	0	2	0	-2.15434
1	50	PTMC	1	1	2.4	4.7	4.1	4.7	0.0241877	1.14634	1.95833	4	2	2	3	0	0	-3.36238
2	23	PTMC	2	2	3.3	3.8	3.5	3.8	0.0229545	1.08571	1.15152	6	2	2	3	0	0	-3.419
2	42	PTMC	1	1	6	5	3.9	6	0.061191	1.28205	0.833333	2	2	2	3	0	1	-2.83873
1	46	PTMC	1	1	4.2	4.7	4.5	4.7	0.0464581	1.04444	1.11905	2	2	2	3	0	0	-3.36373
1	57	PTC	1	1	17.7	15.4	15.5	17.7	2.20967	0.993548	0.870056	4	2	2	0	0	0	-2.67669
1	49	PTMC	1	1	4	5	3.1	5	0.032426	1.6129	1.25	5	2	2	3	0	0	-3.34398
1	53	PTMC	1	1	2	4	3	4	0.012552	1.33333	2	1	2	2	3	0	0	-3.40577
1	71	PTMC	1	1	6.3	8.1	6.8	8.1	0.181483	1.19118	1.28571	6	2	2	3	0	0	-3.15777
1	31	PTMC	2	3	16.4	12.5	8.5	16.4	0.911327	1.47059	0.762195	4	2	2	3	2	3	-0.309391
2	28	PTMC	2	2	3.3	4.7	2.6	4.7	0.0210905	1.80769	1.42424	5	2	2	3	0	0	-3.36219
2	51	PTC	1	1	31.1	14.8	20.3	31.1	4.88675	0.729064	0.475884	1	2	2	0	0	3	-0.663792
1	55	PTMC	2	2	5.9	5.8	4	5.9	0.0715882	1.45	0.983051	2	2	2	3	2	0	-2.25167
2	50	PTMC	1	1	3.6	4.6	4.2	4.6	0.0363757	1.09524	1.27778	2	2	2	3	0	0	-3.36942
1	42	PTMC	1	1	7.5	7	5.7	7.5	0.156508	1.22807	0.933333	2	2	2	3	0	0	-3.19405
2	64	PTMC	1	1	4	4.1	2.6	4.1	0.0223007	1.57692	1.025	5	2	2	3	0	3	-2.06806
1	60	PTMC	1	1	3.6	4.1	2.9	4.1	0.0223865	1.41379	1.13889	2	2	2	3	0	0	-3.40007
1	18	PTC	1	1	21.7	17.1	18	21.7	3.49325	0.95	0.788018	5	2	2	0	2	3	-0.132988
1	54	PTMC	2	2	6.1	8	5.5	8	0.140373	1.45455	1.31148	1	2	2	3	0	3	-1.82956
1	59	PTMC	1	1	5.1	5.7	4.9	5.7	0.0744977	1.16327	1.11765	5	2	2	3	0	0	-3.30244
1	42	PTC	2	3	18.7	14	17.7	18.7	2.42351	0.79096	0.748663	1	2	2	0	2	0	-1.58873
1	57	PTMC	2	2	8.2	9	7.3	9	0.281761	1.23288	1.09756	2	2	2	3	2	0	-2.06919
1	52	PTMC	1	1	4.3	3.8	4	4.3	0.0341833	0.95	0.883721	1	2	2	0	0	0	-3.38819
1	64	PTC	1	1	8.1	6.5	10.5	10.5	0.289127	0.619048	0.802469	7	2	2	0	0	0	-3.01314
2	44	PTC	2	2	9.5	8.3	8.2	9.5	0.338156	1.0122	0.873684	2	2	2	3	2	0	-2.04113
1	37	PTMC	1	1	6.2	5.5	5.1	6.2	0.0909549	1.07843	0.887097	3	2	2	3	0	0	-3.27195
1	53	PTC	1	1	8.5	11.1	9.4	11.1	0.463843	1.18085	1.30588	5	2	2	3	0	0	-2.98599
1	52	PTC	2	4	19.1	11.9	13.3	19.1	1.58101	0.894737	0.623037	3	2	2	0	2	3	-0.180141
1	56	PTMC	1	1	3.6	3.4	3.3	3.6	0.021125	1.0303	0.944444	3	2	2	3	0	0	-3.43149
1	38	PTC	2	2	10.2	8.3	10.5	10.5	0.46491	0.790476	0.813725	4	2	2	0	2	3	-0.65386
2	35	PTMC	1	1	5.4	4.1	4.5	5.4	0.0521065	0.911111	0.759259	6	2	2	0	0	0	-3.31998
2	37	PTC	2	2	11.6	8.3	10.8	11.6	0.543828	0.768519	0.715517	2	2	1	0	2	3	-0.589374
1	39	PTMC	1	1	4.1	4.2	4	4.2	0.0360242	1.05	1.02439	1	2	2	3	0	0	-3.3946
1	60	PTMC	2	2	7.5	6.4	5.1	7.5	0.12803	1.2549	0.853333	5	2	2	3	0	0	-3.19231
1	51	PTC	1	1	11.5	7.7	5.9	11.5	0.273239	1.30508	0.669565	5	2	2	3	2	0	-1.91117
1	64	PTC	2	4	24.1	13.3	12.5	24.1	2.09546	1.064	0.551867	5	2	2	3	2	3	0.103477
2	55	PTMC	1	1	2.6	3.6	3.1	3.6	0.0151754	1.16129	1.38462	5	2	2	3	0	0	-3.43113
1	47	PTC	1	1	16	14.6	14.1	16	1.72264	1.03546	0.9125	1	2	2	3	0	3	-1.42208
1	66	PTMC	1	1	3.5	5	4.1	5	0.0375252	1.21951	1.42857	3	2	2	3	0	1	-2.90029
1	64	PTMC	1	1	6.1	4.6	4	6.1	0.0587015	1.15	0.754098	2	2	2	3	0	0	-3.27628
1	53	PTMC	1	1	6.1	4.8	5	6.1	0.0765672	0.96	0.786885	6	2	2	0	0	0	-3.27737
1	30	PTC	2	4	28.5	12.4	15.3	28.5	2.82787	0.810458	0.435088	2	2	2	0	2	1	-0.552
1	71	PTC	1	1	9.8	6.5	6.1	9.8	0.203222	1.06557	0.663265	5	2	2	3	0	0	-3.052
1	24	PTC	1	1	28	15.5	21	28	4.76662	0.738095	0.553571	6	2	2	0	2	3	0.186236
2	42	PTMC	1	1	4.9	6.4	5.7	6.4	0.0934873	1.12281	1.30612	6	2	2	3	0	3	-1.9275
2	46	PTMC	2	2	1.4	1.5	1	1.5	0.0010983	1.5	1.07143	1	2	2	3	0	0	-3.56257
1	35	PTMC	1	1	6.8	7.5	6.1	7.5	0.162705	1.22951	1.10294	4	2	2	3	0	0	-3.19443
1	44	PTMC	1	1	5.9	6.3	4.9	6.3	0.0952556	1.28571	1.0678	5	2	2	3	0	0	-3.26591
2	56	PTMC	1	1	7.1	6	5.8	7.1	0.129223	1.03448	0.84507	5	2	2	3	2	0	-2.17958
2	74	PTMC	1	1	7.4	5.5	6.5	7.4	0.13836	0.846154	0.743243	2	2	2	0	0	3	-1.86724
1	48	PTMC	1	1	3	4.3	2.9	4.3	0.0195654	1.48276	1.43333	5	2	2	3	0	0	-3.38729
1	58	PTMC	1	1	9	7.9	6.6	9	0.245423	1.19697	0.877778	2	2	2	3	0	0	-3.10497
2	44	PTMC	1	1	6.1	6.6	5.9	6.6	0.12423	1.11864	1.08197	5	2	2	3	0	3	-1.91678
1	37	PTMC	1	1	5	6.2	5.3	6.2	0.0859289	1.16981	1.24	2	2	2	3	0	0	-3.27164
1	33	PTC	2	3	12	10.2	11.2	12	0.71697	0.910714	0.85	6	2	2	0	2	3	-0.574735
2	51	PTMC	1	1	4.9	5.3	5.6	5.6	0.0760609	0.946429	1.08163	3	2	2	3	0	0	-3.30884
1	56	PTMC	2	2	9.3	7.8	5.9	9.3	0.223837	1.32203	0.83871	4	2	2	3	2	1	-1.60275
2	54	PTMC	2	2	7.4	8.9	6	8.9	0.206669	1.48333	1.2027	5	2	2	3	0	0	-3.10891
1	39	PTMC	1	1	2.3	3	3.4	3.4	0.0122696	0.882353	1.30435	6	2	2	3	0	0	-3.44355
2	37	PTC	2	2	8.3	8.4	7.9	8.4	0.288062	1.06329	1.01205	5	2	2	3	2	3	-0.775372
1	45	PTMC	2	2	8.5	6.7	7.5	8.5	0.223386	0.893333	0.788235	4	2	2	0	2	0	-2.09713
1	46	PTC	2	2	12.4	6	6.2	12.4	0.241249	0.967742	0.483871	7	2	2	0	2	0	-1.85252
2	29	PTMC	2	2	5.8	5.7	4.5	5.8	0.0778067	1.26667	0.982759	2	2	2	3	0	3	-1.96435
1	38	PTMC	1	1	6.2	6.8	5.5	6.8	0.121273	1.23636	1.09677	5	2	2	3	2	0	-2.198
1	17	PTC	2	4	16.2	11.3	15.4	16.2	1.4744	0.733766	0.697531	1	2	2	0	2	3	-0.356339
1	31	PTMC	2	2	4.8	5	5.1	5.1	0.0640152	0.980392	1.04167	4	2	2	3	0	0	-3.3396
1	34	PTMC	1	1	3.9	3.6	3.9	3.9	0.0286374	0.923077	0.923077	3	2	2	0	0	0	-3.41305
2	49	PTC	1	1	19	13.4	12.3	19	1.63782	1.08943	0.705263	6	2	2	3	0	3	-1.22791
1	43	PTMC	1	1	3.4	3.4	2.8	3.4	0.0169285	1.21429	1	1	2	2	3	0	0	-3.44383
2	33	PTMC	1	1	9.5	5.4	9.7	9.7	0.26025	0.556701	0.568421	7	2	2	0	2	0	-2.02378
1	39	PTMC	1	1	3.2	2.2	2.8	3.2	0.0103094	0.785714	0.6875	2	2	2	0	0	0	-3.45603
2	44	PTMC	1	1	5.3	7	4.7	7	0.0911955	1.48936	1.32075	3	2	2	3	0	0	-3.22156
1	55	PTMC	1	1	7.2	5.1	4.1	7.2	0.0787387	1.2439	0.708333	4	2	2	3	0	3	-1.8762
1	56	PTMC	1	1	5.5	5.6	4.6	5.6	0.0740986	1.21739	1.01818	2	2	2	3	0	0	-3.30872
2	32	PTMC	1	1	2.8	3.1	2.7	3.1	0.012257	1.14815	1.10714	2	2	2	3	0	0	-3.46245
2	67	PTC	2	3	8.5	11	7.6	11	0.371644	1.44737	1.29412	2	2	2	3	2	0	-1.94867
1	47	PTMC	2	2	6	5.1	5.4	6	0.0864205	0.944444	0.85	2	2	2	0	2	0	-2.24627
2	62	PTC	1	1	37.6	30.4	33.2	37.6	19.8473	0.915663	0.808511	1	2	2	0	0	3	-1.16688
1	59	PTMC	1	1	7.2	8.4	7.8	8.4	0.246722	1.07692	1.16667	2	2	2	3	0	0	-3.14285
1	32	PTMC	1	1	6.3	6	5.5	6.3	0.108732	1.09091	0.952381	1	2	1	3	0	0	-3.26673
1	52	PTMC	2	2	4.2	3.5	3.7	4.2	0.028446	0.945946	0.833333	5	2	2	0	0	0	-3.39414
1	50	PTMC	2	2	5.2	3.7	3	5.2	0.0301876	1.23333	0.711538	1	2	2	3	0	2	-2.44324
1	39	PTC	2	3	9.9	11.8	8.7	11.8	0.531543	1.35632	1.19192	6	2	2	3	2	3	-0.576024
1	61	PTC	1	1	19.2	12.2	13.2	19.2	1.6171	0.924242	0.635417	4	2	2	0	0	3	-1.21404
1	53	PTC	2	2	11.6	9.2	10.6	11.6	0.591634	0.867925	0.793103	4	2	2	0	2	0	-1.92429
1	48	PTMC	1	1	10	10.4	9.8	10.4	0.533042	1.06122	1.04	2	2	2	3	0	0	-3.03432
2	40	PTC	2	4	9	8	8.2	9	0.308779	0.97561	0.888889	7	2	2	0	0	3	-1.77684
1	52	PTC	2	2	13.2	13	15.5	15.5	1.39108	0.83871	0.984848	2	2	2	0	2	0	-1.72736
1	51	PTC	1	1	12.1	7.9	8.4	12.1	0.419946	0.940476	0.652893	2	2	2	0	0	3	-1.58832
1	52	PTC	2	2	6.1	5.9	7.4	7.4	0.139288	0.797297	0.967213	7	2	2	0	2	0	-2.1613
1	47	PTMC	1	1	10.2	6	7.7	10.2	0.246459	0.779221	0.588235	5	2	2	0	0	0	-3.02943
2	39	PTMC	2	2	7.4	6.5	6.9	7.4	0.173578	0.942029	0.878378	5	2	2	0	0	3	-1.86939
1	37	PTC	2	4	17.9	9.4	12.6	17.9	1.1088	0.746032	0.52514	2	2	2	0	2	3	-0.226937
1	53	PTC	1	1	12.1	7.9	8.2	12.1	0.409947	0.963415	0.652893	4	2	2	0	0	2	-2.03171
1	51	PTMC	1	1	3	2.3	2.7	3	0.00974349	0.851852	0.766667	6	2	2	0	2	0	-2.43059
1	36	PTC	2	2	11.5	7	8.1	11.5	0.341022	0.864198	0.608696	7	2	2	0	0	3	-1.6213
1	38	PTMC	2	2	6.2	6.7	5	6.7	0.108627	1.34	1.08065	2	2	2	3	0	0	-3.24153
1	34	PTMC	1	1	9.9	6.4	8.3	9.9	0.275039	0.771084	0.646465	3	2	2	0	0	0	-3.05008
1	55	PTMC	1	1	9.1	7.9	11	11	0.413583	0.718182	0.868132	5	2	2	0	0	0	-2.98923
1	52	PTMC	1	1	6	6	4.2	6	0.0790776	1.42857	1	2	2	2	3	0	0	-3.28382
1	41	PTMC	2	2	5.3	5.9	5.3	5.9	0.0866773	1.11321	1.11321	4	2	2	3	0	1	-2.84659
1	28	PTMC	2	2	5.3	4.4	3.3	5.3	0.040248	1.33333	0.830189	5	2	2	3	0	2	-2.43756
1	50	PTC	1	1	12.5	9.7	10.4	12.5	0.659503	0.932692	0.776	5	2	2	0	2	3	-0.53973
1	54	PTC	1	1	8.6	8.8	12.9	12.9	0.51059	0.682171	1.02326	5	2	2	3	0	0	-2.87545
1	60	PTC	1	1	9.5	11.6	11.4	11.6	0.657034	1.01754	1.22105	5	2	2	3	0	0	-2.96628
1	48	PTMC	2	2	7.2	7.5	7.4	7.5	0.208991	1.01351	1.04167	3	2	2	3	0	0	-3.19725
1	58	PTMC	2	2	10	9	7.8	10	0.367146	1.15385	0.9	4	2	2	3	2	3	-0.679396
1	57	PTC	2	4	15.4	14.6	12.3	15.4	1.44637	1.18699	0.948052	4	2	2	3	3	3	0.113971
1	34	PTMC	1	1	5.6	5.1	4.4	5.6	0.0657223	1.15909	0.910714	5	2	2	3	0	3	-1.97621
1	35	PTMC	1	1	6.6	4.1	4.5	6.6	0.0636857	0.911111	0.621212	5	2	2	0	0	0	-3.24508
1	24	PTC	2	4	44.4	20	23.4	44.4	10.8675	0.854701	0.45045	1	2	2	0	2	3	0.847281
1	50	PTMC	1	1	9.7	10.2	8.4	10.2	0.434663	1.21429	1.05155	4	2	2	3	0	0	-3.04091
1	52	PTMC	1	1	5.9	7.2	4.1	7.2	0.0910899	1.7561	1.22034	3	2	2	3	0	0	-3.20896
1	44	PTMC	1	1	8	10.1	6	10.1	0.25355	1.68333	1.2625	2	2	2	3	0	0	-3.03617
1	52	PTC	2	3	16	10.7	15	16	1.34306	0.713333	0.66875	2	2	2	0	2	3	-0.360927
1	56	PTC	1	1	17.4	12.4	14.7	17.4	1.65878	0.843537	0.712644	4	2	2	0	2	3	-0.291986
1	59	PTMC	1	1	4.7	5.8	5.4	5.8	0.0769877	1.07407	1.23404	4	2	2	3	0	0	-3.2963
2	29	PTMC	1	1	8.5	8.8	7.8	8.8	0.305139	1.12821	1.03529	6	2	2	3	0	0	-3.12121
2	29	PTC	2	2	16.5	17.5	15.7	17.5	2.37096	1.11465	1.06061	2	2	2	3	2	0	-1.66113
1	30	PTC	1	1	6.4	5.1	5.6	6.4	0.095596	0.910714	0.796875	2	2	2	0	0	0	-3.25963
2	48	PTC	2	3	16	14.5	11.4	16	1.38323	1.27193	0.90625	2	1	2	3	2	3	-0.363377
1	53	PTMC	1	1	6.1	5.7	5.5	6.1	0.100016	1.03636	0.934426	4	2	2	3	0	0	-3.2788
1	60	PTC	2	2	12.4	9.1	10.7	12.4	0.631464	0.850467	0.733871	5	2	2	0	0	0	-2.91432
1	52	PTC	1	1	10.3	11.7	11.2	11.7	0.705899	1.04464	1.13592	5	2	2	3	0	3	-1.63096
1	24	PTC	2	4	28.8	16.5	19.6	28.8	4.87118	0.841837	0.572917	4	2	2	0	2	0	-1.10174
1	39	PTMC	1	1	5.4	4.3	5.3	5.4	0.0643635	0.811321	0.796296	7	2	2	0	0	0	-3.32073
1	50	PTMC	1	1	4.8	3.9	4.2	4.8	0.0411204	0.928571	0.8125	5	2	2	0	0	0	-3.35711
1	42	PTC	1	1	11.4	8.3	7.1	11.4	0.351352	1.16901	0.72807	2	2	2	3	0	0	-2.96023
1	47	PTMC	1	1	8.9	8.8	8.7	8.9	0.356364	1.01149	0.988764	1	2	2	3	0	0	-3.11804
2	60	PTC	2	3	23.5	20.6	21.7	23.5	5.4941	0.949309	0.876596	1	2	2	0	3	3	0.37736
1	44	PTC	1	1	21.3	15	16.6	21.3	2.77384	0.903614	0.704225	1	2	2	0	0	3	-1.1523
1	26	PTC	1	1	7.7	6.2	6.7	7.7	0.167286	0.925373	0.805195	5	2	2	0	0	3	-1.8501
1	53	PTMC	1	1	5.9	6.9	5.7	6.9	0.121361	1.21053	1.16949	5	2	2	3	0	0	-3.2297
1	74	PTMC	1	1	4.6	5.3	6.7	6.7	0.08543	0.791045	1.15217	5	2	2	3	0	0	-3.24011
1	50	PTMC	1	1	5.2	7.5	6.7	7.5	0.13666	1.1194	1.44231	4	2	2	3	0	0	-3.19284
1	63	PTMC	2	2	5.8	5.3	3.9	5.8	0.0627004	1.35897	0.913793	5	2	2	3	0	3	-1.96342
1	49	PTMC	1	1	5.6	3.8	5.2	5.6	0.0578731	0.730769	0.678571	5	2	2	0	0	0	-3.30773
1	46	PTMC	1	1	2.9	4.1	3.1	4.1	0.0192773	1.32258	1.41379	5	2	2	3	0	0	-3.39988
1	36	PTMC	2	2	3.2	3.4	1.8	3.4	0.0102424	1.88889	1.0625	2	2	2	3	0	0	-3.44342
1	59	PTMC	1	1	5.1	4.5	5	5.1	0.0600143	0.9	0.882353	5	2	2	0	0	0	-3.33936
1	48	PTMC	1	1	8	6.2	7.2	8	0.186774	0.861111	0.775	4	2	2	0	0	2	-2.27639
1	52	PTMC	1	1	5.5	6.4	5.9	6.4	0.108617	1.08475	1.16364	5	2	2	3	0	0	-3.26043
1	58	PTMC	1	1	8.3	6.7	5.5	8.3	0.159962	1.21818	0.807229	2	2	2	3	0	3	-1.81186
2	41	PTMC	1	1	3.2	4.5	3.7	4.5	0.0278654	1.21622	1.40625	2	2	2	3	0	0	-3.3752
2	41	PTMC	2	2	6.1	7.4	5.6	7.4	0.132206	1.32143	1.21311	5	2	2	3	0	3	-1.86686
1	32	PTMC	1	1	6.6	6.8	5.7	6.8	0.133792	1.19298	1.0303	5	2	2	3	0	0	-3.23676
1	50	PTMC	1	1	5.9	7.4	5.8	7.4	0.132438	1.27586	1.25424	5	2	2	3	0	1	-2.75488
1	43	PTC	2	4	8.4	6.9	6.9	8.4	0.20916	1	0.821429	5	2	2	3	0	3	-1.80856
2	20	PTMC	1	1	8.1	5.8	7.3	8.1	0.179365	0.794521	0.716049	2	2	2	0	0	3	-1.82564
1	48	PTMC	1	1	7	6.7	6.4	7	0.156984	1.04688	0.957143	2	2	2	3	0	0	-3.22558
2	17	PTC	2	4	41.3	25.1	19.7	41.3	10.6805	1.27411	0.607748	4	2	2	3	3	3	1.18239
1	44	PTMC	1	1	8.4	8.8	7.3	8.8	0.282219	1.20548	1.04762	5	2	2	3	0	0	-3.11982
2	42	PTMC	1	1	7.6	9.9	5.3	9.9	0.208558	1.86792	1.30263	2	2	2	3	0	0	-3.04602
1	45	PTMC	1	1	2.5	4.2	3.2	4.2	0.0175728	1.3125	1.68	5	2	2	3	0	0	-3.39347
1	42	PTMC	1	1	3.2	4.3	3.5	4.3	0.0251877	1.22857	1.34375	5	2	2	3	0	0	-3.38764
2	38	PTMC	2	2	5.5	5.3	5	5.5	0.0762272	1.06	0.963636	5	2	2	3	0	3	-1.98315
1	60	PTMC	1	1	5.1	6.2	3.1	6.2	0.0512655	2	1.21569	3	2	2	3	0	0	-3.26953
1	54	PTC	1	1	11.7	8.4	11.1	11.7	0.570545	0.756757	0.717949	2	2	2	0	0	3	-1.6227
1	49	PTMC	2	2	7.6	8.7	8.3	8.7	0.28702	1.04819	1.14474	4	2	2	3	2	3	-0.756408
1	38	PTC	2	3	19.7	12.8	14	19.7	1.84632	0.914286	0.649746	5	2	2	0	2	3	-0.158525
1	55	PTMC	1	1	7.1	8.9	6.4	8.9	0.21151	1.39062	1.25352	4	2	2	3	0	0	-3.1092
1	57	PTMC	2	2	4.7	5.5	6.1	6.1	0.0824693	0.901639	1.17021	2	2	2	3	0	0	-3.27773
1	76	PTMC	1	1	7.6	6.1	5.8	7.6	0.140628	1.05172	0.802632	2	2	2	3	2	0	-2.14878
2	26	PTMC	2	2	8.4	8.6	7.7	8.6	0.290918	1.11688	1.02381	3	2	2	3	2	3	-0.762946
1	25	PTMC	1	1	5	5	4.3	5	0.0562225	1.16279	1	5	2	2	3	0	3	-2.01343
2	32	PTMC	2	2	7.5	6.3	6.9	7.5	0.170511	0.913043	0.84	5	2	2	0	0	0	-3.1949
1	47	PTMC	1	1	7.2	5.9	7.3	7.3	0.162184	0.808219	0.819444	2	2	2	0	0	0	-3.20699
2	38	PTMC	1	1	6	7.6	6.1	7.6	0.145478	1.2459	1.26667	2	2	2	3	0	3	-1.85507
1	51	PTC	1	1	13	8.6	12.8	13	0.748434	0.671875	0.661538	1	2	2	0	0	3	-1.55165
1	65	PTMC	1	1	8.3	9.8	7.7	9.8	0.327564	1.27273	1.18072	5	2	2	3	0	0	-3.05958
1	54	PTMC	2	2	6.1	7.2	6.3	7.2	0.144712	1.14286	1.18033	5	2	2	3	0	3	-1.88023
1	55	PTMC	1	1	4.3	5.8	4.8	5.8	0.0626094	1.20833	1.34884	2	2	2	3	0	0	-3.29542
1	46	PTC	2	4	27.8	18	20.4	27.8	5.33887	0.882353	0.647482	1	2	2	0	2	3	0.138729
1	46	PTMC	2	2	5	5.2	4.8	5.2	0.0652704	1.08333	1.04	5	2	2	3	0	0	-3.33338
1	52	PTMC	1	1	6.3	7.4	6.2	7.4	0.15117	1.19355	1.1746	3	2	2	3	0	0	-3.20002
2	56	PTC	2	3	5.1	3.5	4	5.1	0.0373422	0.875	0.686275	1	2	2	0	2	3	-0.967978
1	46	PTMC	1	1	7.8	6.6	6.5	7.8	0.175006	1.01538	0.846154	5	2	2	3	0	0	-3.17628
1	37	PTMC	1	1	7.6	9.6	6.9	9.6	0.263291	1.3913	1.26316	5	2	2	3	0	3	-1.73626
1	40	PTC	2	3	22.8	16.1	17.8	22.8	3.41729	0.904494	0.70614	2	2	2	0	2	3	-0.059055
2	54	PTC	1	1	11	9.1	9.1	11	0.476406	1	0.827273	2	2	2	3	0	0	-2.99306
1	51	PTC	2	2	11.4	14.1	12.3	14.1	1.03402	1.14634	1.23684	4	2	2	3	2	0	-1.79378
1	35	PTC	1	1	13.3	11.8	8.7	13.3	0.714093	1.35632	0.887218	1	2	2	3	0	3	-1.53066
1	40	PTMC	1	1	3	3.9	2.3	3.9	0.0140739	1.69565	1.3	5	2	2	3	0	0	-3.41216
1	30	PTMC	1	1	2.4	2.7	2.3	2.7	0.00779479	1.17391	1.125	5	2	2	3	0	0	-3.48738
1	58	PTMC	1	1	5.7	5.2	4.7	5.7	0.0728581	1.10638	0.912281	2	2	2	3	0	0	-3.30234
1	51	PTMC	1	1	10	7.8	8.5	10	0.346749	0.917647	0.78	6	2	2	0	0	0	-3.04815
2	57	PTMC	1	1	4.8	6.4	5.1	6.4	0.0819395	1.2549	1.33333	2	2	2	3	0	3	-1.9268
1	64	PTMC	1	1	5	5	4.9	5	0.0640675	1.02041	1	4	2	2	3	0	0	-3.34591
1	33	PTMC	1	1	3.8	4.9	3.5	4.9	0.0340839	1.4	1.28947	5	2	2	3	0	0	-3.35038
1	54	PTC	1	1	7.4	5.5	5.8	7.4	0.123459	0.948276	0.743243	2	2	2	0	0	0	-3.19833
1	56	PTMC	1	1	7.9	4.7	9.4	9.4	0.182539	0.5	0.594937	2	2	2	0	0	0	-3.07593
1	35	PTMC	1	1	3.5	5.1	4.3	5.1	0.0401429	1.18605	1.45714	5	2	2	3	0	0	-3.33815
1	52	PTMC	1	1	4.5	4.5	3.7	4.5	0.0391858	1.21622	1	2	2	2	3	0	3	-2.04389
1	50	PTMC	1	1	7.9	8.3	7.4	8.3	0.253769	1.12162	1.05063	1	2	2	3	0	0	-3.14958
2	62	PTC	1	1	30.3	25.2	22.1	30.3	8.82546	1.14027	0.831683	1	1	2	3	0	3	-0.954453
1	51	PTMC	1	1	6.5	7	5.5	7	0.130881	1.27273	1.07692	5	2	2	3	2	0	-2.18598
1	47	PTMC	1	1	5.8	5.1	4.7	5.8	0.0727106	1.08511	0.87931	5	2	2	3	0	0	-3.29604
2	31	PTC	1	1	5.3	4.9	5	5.3	0.0679116	0.98	0.924528	1	2	2	0	0	0	-3.32724
1	46	PTMC	1	1	5.4	6.8	5.5	6.8	0.105625	1.23636	1.25926	5	2	2	3	0	0	-3.23504
1	39	PTC	1	1	42.8	21.6	24.1	42.8	11.6524	0.896266	0.504673	4	2	2	0	0	3	-0.339398
1	41	PTMC	1	1	4.5	4	3.9	4.5	0.0367146	1.02564	0.888889	2	2	2	3	0	0	-3.37574
1	40	PTC	1	1	13.5	9.2	10.7	13.5	0.695036	0.859813	0.681481	5	2	2	0	2	3	-0.478897
1	45	PTMC	1	1	8.3	8.9	10.1	10.1	0.390204	0.881188	1.07229	5	2	2	3	0	0	-3.0445
1	52	PTMC	1	1	5.3	6.7	6.5	6.7	0.120716	1.03077	1.26415	5	2	2	3	0	3	-1.91026
1	54	PTMC	1	1	14.1	9.1	12.7	14.1	0.852248	0.716535	0.64539	5	2	2	0	2	0	-1.78269
2	38	PTMC	2	2	3.4	3.6	2.5	3.6	0.0160038	1.44	1.05882	3	2	2	3	0	3	-2.09918
1	50	PTMC	1	1	5	8.4	5.1	8.4	0.112027	1.64706	1.68	6	2	2	3	0	3	-1.80263
1	57	PTMC	1	1	3.7	2.5	2.5	3.7	0.0120944	1	0.675676	5	2	2	3	0	0	-3.42464
1	30	PTC	1	1	9	6.6	6.7	9	0.208144	0.985075	0.733333	5	2	2	0	2	0	-2.0647
1	36	PTMC	1	1	2.5	2.7	2.5	2.7	0.00882563	1.08	1.08	2	2	2	3	0	0	-3.48744
1	54	PTC	1	1	12.5	9.6	10.5	12.5	0.65898	0.914286	0.768	5	2	2	0	0	3	-1.5777
1	34	PTMC	1	1	9.7	7.1	7.6	9.7	0.273744	0.934211	0.731959	1	2	2	0	0	3	-1.7306
2	38	PTC	2	4	22.8	14	12	22.8	2.0033	1.16667	0.614035	2	2	2	3	2	3	0.0271987
1	62	PTMC	1	1	7.9	8.7	8.8	8.8	0.316323	0.988636	1.10127	5	2	2	3	0	3	-1.7899
1	27	PTC	1	1	14.5	9.2	9.6	14.5	0.669775	0.958333	0.634483	1	2	2	0	0	3	-1.45236
1	33	PTC	2	2	20.8	14.4	22.3	22.3	3.49327	0.64574	0.692308	4	2	2	0	2	0	-1.42719
1	37	PTMC	1	1	6.8	5.3	7.6	7.6	0.143252	0.697368	0.779412	6	2	2	0	0	3	-1.85494
2	34	PTMC	2	2	4.6	7.6	4.1	7.6	0.0749647	1.85366	1.65217	5	2	2	3	0	0	-3.18277
1	31	PTMC	1	1	5.4	7.4	6.3	7.4	0.131664	1.1746	1.37037	7	2	2	3	0	0	-3.19883
1	32	PTC	1	1	40.8	26.3	25.7	40.8	14.4228	1.02335	0.644608	4	2	2	3	2	3	0.403607
1	49	PTMC	2	2	8.4	6.1	5.7	8.4	0.152752	1.07018	0.72619	7	2	2	3	2	0	-2.09912
2	33	PTMC	1	1	4.4	4.4	5	5	0.0506264	0.88	1	2	2	2	0	0	0	-3.34509
1	35	PTMC	2	2	5.7	4.9	4.8	5.7	0.0701155	1.02083	0.859649	4	2	2	3	0	3	-1.97018
1	57	PTMC	1	1	16.8	10.1	11.3	16.8	1.00279	0.893805	0.60119	6	2	2	0	2	3	-0.28977
1	58	PTC	2	2	9	9.9	10.8	10.8	0.503272	0.916667	1.1	4	2	2	3	2	0	-1.9693
1	40	PTMC	1	1	8.9	8.3	8.8	8.9	0.339979	0.943182	0.932584	3	2	2	0	0	0	-3.11704
1	54	PTMC	1	1	4.2	4.8	3.5	4.8	0.0369029	1.37143	1.14286	2	2	2	3	0	0	-3.35685
1	51	PTC	2	2	7.5	8.5	6.7	8.5	0.223386	1.26866	1.13333	2	2	2	3	2	0	-2.09713
2	45	PTMC	1	1	2.9	5.8	3.2	5.8	0.02815	1.8125	2	1	2	2	3	0	0	-3.29332
1	52	PTC	1	1	24.9	16.9	21.3	24.9	4.68778	0.793427	0.678715	2	2	2	0	0	3	-1.04225
1	52	PTMC	1	1	3.3	4.8	3.6	4.8	0.0298236	1.33333	1.45455	5	2	2	3	0	0	-3.35642
2	63	PTC	1	1	7.1	7.9	7.8	7.9	0.228814	1.01282	1.11268	6	2	2	3	0	2	-2.28526
1	50	PTMC	1	1	4.6	5.5	4.8	5.5	0.0635131	1.14583	1.19565	2	2	2	3	0	0	-3.31437
2	28	PTC	2	2	12	10.1	12.1	12.1	0.76699	0.834711	0.841667	5	2	2	0	0	3	-1.60949
1	52	PTMC	1	1	5.6	6.4	5.5	6.4	0.103094	1.16364	1.14286	6	2	2	3	0	0	-3.26009
2	35	PTC	2	4	17	9.9	10.3	17	0.906615	0.961165	0.582353	7	2	2	0	2	3	-0.271304
1	52	PTC	1	1	15.8	12.5	14.6	15.8	1.50807	0.856164	0.791139	6	2	2	0	0	3	-1.42159
1	50	PTMC	1	1	2.8	3.2	3.1	3.2	0.0145268	1.03226	1.14286	2	2	2	3	0	0	-3.45629
1	51	PTC	2	2	15.3	10.8	11.3	15.3	0.976552	0.955752	0.705882	1	2	2	0	2	3	-0.38267
1	40	PTMC	1	1	6.4	5.3	4.3	6.4	0.0762827	1.23256	0.828125	2	2	2	3	0	0	-3.25845
1	27	PTMC	2	2	7.5	5.6	7.8	7.8	0.171335	0.717949	0.746667	7	2	2	0	2	2	-1.25005
1	27	PTMC	2	2	6.9	6.2	7.7	7.7	0.172279	0.805195	0.898551	5	2	2	0	0	0	-3.18241
1	47	PTMC	1	1	2.3	2.5	2.5	2.5	0.00751812	1	1.08696	7	2	2	3	0	0	-3.49996
1	47	PTC	2	4	13.2	16.1	12.5	16.1	1.38935	1.288	1.2197	6	2	2	3	2	3	-0.35745
1	58	PTC	2	3	13.6	15.2	12.3	15.2	1.32981	1.23577	1.11765	4	2	2	3	0	0	-2.78052
1	31	PTMC	2	2	8	9.6	8.1	9.6	0.325348	1.18519	1.2	3	2	2	3	2	3	-0.702046
1	30	PTMC	1	1	4.5	5.5	4.4	5.5	0.0569547	1.25	1.22222	5	2	2	3	0	0	-3.31397
1	30	PTMC	2	2	6.7	8.7	6.6	8.7	0.201205	1.31818	1.29851	3	2	2	3	2	3	-0.751174
1	67	PTC	1	1	8.6	10.3	8.6	10.3	0.398415	1.19767	1.19767	5	2	2	3	2	0	-1.9944
1	45	PTMC	1	1	6	4.5	4.9	6	0.0691929	0.918367	0.75	7	2	2	0	0	0	-3.28322
1	58	PTC	1	1	13.7	9.6	8.2	13.7	0.564037	1.17073	0.70073	7	2	2	3	0	3	-1.49631
1	45	PTMC	1	1	7.9	7.1	7.3	7.9	0.214146	0.972603	0.898734	6	2	2	0	0	0	-3.17236
1	67	PTMC	1	1	15	9	12.1	15	0.854321	0.743802	0.6	2	2	2	0	0	0	-2.76411
2	53	PTMC	1	1	7.9	7.4	6.6	7.9	0.201792	1.12121	0.936709	4	2	2	3	0	0	-3.17161
2	43	PTMC	2	2	3.5	3.2	2.5	3.5	0.014644	1.28	0.914286	7	2	2	3	0	0	-3.43739
1	32	PTMC	1	1	4	4.6	4	4.6	0.0384928	1.15	1.15	5	2	2	3	0	0	-3.36955
1	52	PTMC	1	1	6.8	5.2	6.5	6.8	0.120206	0.8	0.764706	7	2	2	0	0	0	-3.23593
1	63	PTMC	1	1	5.2	4.9	5	5.2	0.0666302	0.98	0.942308	2	2	2	0	0	0	-3.33346
1	43	PTC	1	1	10.7	10.5	9	10.7	0.528831	1.16667	0.981308	2	2	2	3	0	0	-3.01516
1	63	PTMC	1	1	4.1	3.4	3.6	4.1	0.0262462	0.944444	0.829268	2	2	2	0	0	0	-3.4003
2	26	PTC	2	4	21	7.7	19.9	21	1.68293	0.386935	0.366667	7	2	2	0	3	3	0.452342
1	41	PTMC	1	1	5.6	4.8	4.9	5.6	0.0688854	0.979592	0.857143	2	2	2	0	0	0	-3.3084
1	55	PTMC	1	1	5	4.3	3.6	5	0.0404802	1.19444	0.86	1	2	2	3	0	0	-3.34447
1	48	PTC	2	2	10.6	10.3	8.4	10.6	0.47965	1.22619	0.971698	6	2	2	3	0	0	-3.01846
1	52	PTMC	1	1	18.9	12.5	17.9	18.9	2.2117	0.698324	0.661376	1	2	2	0	2	0	-1.56321
2	43	PTMC	1	1	5.3	4.9	4.9	5.3	0.0665533	1	0.924528	5	2	2	3	0	0	-3.32716
2	27	PTC	2	2	10.7	9.8	9.8	10.7	0.537449	1	0.915888	5	2	2	3	2	3	-0.645684
1	47	PTC	1	1	6.6	5.5	5.7	6.6	0.108214	0.964912	0.833333	1	2	2	0	0	3	-1.9158
2	58	PTC	1	1	18.3	14.9	18.1	18.3	2.58118	0.823204	0.814208	4	2	2	0	0	3	-1.32955
1	44	PTMC	1	1	10.6	9	7.9	10.6	0.394164	1.13924	0.849057	4	2	2	3	0	0	-3.01324
1	38	PTMC	1	1	10.2	8.4	6.9	10.2	0.309193	1.21739	0.823529	4	2	2	3	0	3	-1.70126
1	51	PTC	1	1	19.3	10.7	9.2	19.3	0.993644	1.16304	0.554404	4	2	2	3	0	3	-1.16971
2	46	PTC	1	1	32.6	25.1	33.7	33.7	14.4219	0.744807	0.769939	1	2	2	0	0	3	-1.08164
2	54	PTC	2	2	22.7	17.2	11.4	22.7	2.32788	1.50877	0.757709	6	2	2	3	2	3	0.00109924
1	51	PTMC	1	1	4.5	4.8	6	6	0.0677808	0.8	1.06667	4	2	2	3	0	0	-3.28313
2	12	PTMC	1	1	10.1	8.3	8.5	10.1	0.372666	0.976471	0.821782	2	2	1	0	0	3	-1.71143
1	52	PTC	2	4	15	9.6	9.6	15	0.722995	1	0.64	4	2	2	3	0	3	-1.4241
1	40	PTMC	1	1	4.6	4.3	3.9	4.6	0.0403453	1.10256	0.934783	5	2	2	3	0	0	-3.36966
1	56	PTMC	1	1	3.1	6.8	4.1	6.8	0.0452018	1.65854	2.19355	4	2	2	3	0	0	-3.23136
1	50	PTC	2	2	11.1	9.8	10.3	11.1	0.585987	0.951456	0.882883	3	2	2	0	0	3	-1.66145
1	73	PTC	2	3	45	27.6	37.8	45	24.5536	0.730159	0.613333	6	2	2	0	2	3	0.0502307
2	28	PTC	2	4	30.4	16.9	25.9	30.4	6.95924	0.65251	0.555921	1	2	2	0	2	1	-0.684314
2	58	PTC	1	1	10.4	9.2	9.8	10.4	0.490398	0.938776	0.884615	2	2	2	0	0	3	-1.69971
1	47	PTMC	1	1	4.9	4.8	4.9	4.9	0.0602747	0.979592	0.979592	2	2	2	0	0	2	-2.46398
1	61	PTMC	1	1	3.4	4	2.8	4	0.0199158	1.42857	1.17647	5	2	2	3	0	0	-3.40621
1	39	PTMC	1	1	5.1	4.3	3.6	5.1	0.0412898	1.19444	0.843137	4	2	2	3	0	0	-3.33822
1	59	PTMC	2	2	10.5	9.1	5.8	10.5	0.289841	1.56897	0.866667	7	2	2	3	2	0	-1.97518
1	50	PTC	1	1	10	12.8	10.7	12.8	0.716301	1.19626	1.28	4	2	2	3	0	0	-2.89429
1	46	PTC	2	3	16.7	14.7	11.9	16.7	1.52786	1.23529	0.88024	4	2	2	3	2	3	-0.328099
1	49	PTMC	1	1	8	9.9	8.5	9.9	0.352084	1.16471	1.2375	1	2	2	3	0	3	-1.72278
1	37	PTC	1	1	11.1	8.1	10.5	11.1	0.493741	0.771429	0.72973	5	2	2	0	0	3	-1.65582
1	24	PTMC	2	2	4.2	4	3.4	4.2	0.0298738	1.17647	0.952381	1	2	2	3	0	0	-3.39422
1	40	PTMC	2	2	4.5	7.9	5.3	7.9	0.098541	1.49057	1.75556	6	2	2	3	0	3	-1.83331
2	37	PTMC	1	1	5.1	4.9	4.6	5.1	0.0601209	1.06522	0.960784	6	2	2	3	0	3	-2.00737
1	56	PTMC	1	1	7.7	6.2	5.9	7.7	0.147311	1.05085	0.805195	5	2	2	3	0	3	-1.84889
1	25	PTMC	1	1	7.2	8.3	6.5	8.3	0.203154	1.27692	1.15278	5	2	2	3	0	3	-1.81449
1	31	PTC	2	3	26.7	18.3	19.3	26.7	4.93198	0.948187	0.685393	5	2	2	0	2	3	0.0942492
1	33	PTC	1	1	13.7	9	7.4	13.7	0.477196	1.21622	0.656934	5	2	2	3	0	0	-2.82301
1	29	PTMC	1	1	8.2	6.1	7.8	8.2	0.204052	0.782051	0.743902	5	2	2	0	0	3	-1.82085
1	48	PTMC	2	2	4.7	6.4	3.7	6.4	0.0582078	1.72973	1.3617	3	2	2	3	0	0	-3.25735
2	35	PTMC	1	1	6	8.6	6.3	8.6	0.170017	1.36508	1.43333	1	2	2	3	0	3	-1.79357
1	48	PTMC	1	1	3.5	4.8	2.7	4.8	0.0237233	1.77778	1.37143	2	2	2	3	0	0	-3.35605
1	53	PTC	2	2	21.1	16.7	16.7	21.1	3.07763	1	0.791469	1	2	2	3	0	3	-1.18344
1	45	PTMC	1	1	5.1	4.6	3.7	5.1	0.0453974	1.24324	0.901961	4	2	2	3	0	0	-3.33847
2	27	PTMC	1	1	6.9	3.6	6.6	6.9	0.0857427	0.545455	0.521739	4	2	2	0	0	0	-3.22753
1	52	PTC	1	1	36.7	24.7	25.7	36.7	12.1842	0.961089	0.673025	4	1	2	0	0	3	-0.756138
1	62	PTMC	1	1	3	4.8	3.9	4.8	0.0293717	1.23077	1.6	2	2	2	3	0	0	-3.35639
1	57	PTMC	1	1	8.6	9.5	8.3	9.5	0.354652	1.14458	1.10465	5	2	2	3	0	0	-3.08013
1	36	PTC	1	1	10.3	8.8	7.6	10.3	0.360276	1.15789	0.854369	5	2	2	3	0	3	-1.69808
1	51	PTMC	1	1	9.3	9.8	7.5	9.8	0.357497	1.30667	1.05376	5	2	2	3	0	1	-2.61741
1	42	PTMC	1	1	6.6	5.9	6	6.6	0.122194	0.983333	0.893939	5	2	2	0	0	3	-1.91665
1	62	PTC	2	3	27.9	17.5	20.2	27.9	5.15817	0.866337	0.62724	4	2	2	0	2	3	0.156052
1	60	PTMC	2	2	8.4	8	9.3	9.3	0.326854	0.860215	0.952381	2	2	2	0	0	3	-1.75904
1	31	PTC	2	3	14.9	7	19.7	19.7	1.07461	0.35533	0.469799	7	2	2	0	2	3	-0.111451
1	48	PTMC	1	1	9.3	12	6.5	12	0.379384	1.84615	1.29032	4	2	2	3	0	0	-2.92414
1	44	PTMC	1	1	1.3	6.1	4.8	6.1	0.0199075	1.27083	4.69231	2	2	2	3	0	0	-3.27391
1	65	PTMC	1	1	2.4	3.4	3	3.4	0.012803	1.13333	1.41667	4	2	2	3	0	0	-3.44358
1	52	PTMC	1	1	4.6	5.1	3.4	5.1	0.0417166	1.5	1.1087	5	2	2	3	0	0	-3.33824
1	76	PTMC	1	1	4.3	5.5	3.4	5.5	0.0420544	1.61765	1.27907	2	2	2	3	0	0	-3.31307
1	55	PTMC	1	1	6.4	5.4	5.2	6.4	0.0939894	1.03846	0.84375	4	2	2	3	0	0	-3.25953
1	33	PTC	2	2	12.7	11.9	10.3	12.7	0.814122	1.15534	0.937008	5	2	2	3	2	3	-0.536561
1	52	PTC	1	1	19.1	16.3	16.2	19.1	2.63777	1.00617	0.853403	5	2	2	3	0	0	-2.6146
1	47	PTMC	1	1	6.8	7.4	7.4	7.4	0.194748	1	1.08824	3	2	2	3	0	0	-3.20268
1	31	PTMC	1	1	6.6	6	4.2	6.6	0.0869854	1.42857	0.909091	2	2	2	3	0	0	-3.24651
1	39	PTMC	1	1	3.4	3.5	2.1	3.5	0.0130698	1.66667	1.02941	4	2	2	3	0	0	-3.4373
2	43	PTMC	2	2	4.7	8.1	4.1	8.1	0.0816335	1.97561	1.7234	2	2	2	3	2	3	-0.78168
1	60	PTMC	1	1	7.4	4.1	3.1	7.4	0.0491902	1.32258	0.554054	3	2	2	3	0	0	-3.1938
1	52	PTMC	1	1	6.2	7.2	7.1	7.2	0.165762	1.01408	1.16129	4	2	2	3	0	0	-3.21351
1	34	PTC	1	1	19.3	12.7	13.9	19.3	1.78188	0.913669	0.658031	5	2	2	0	2	3	-0.179794
1	51	PTMC	1	1	6.7	7	7.1	7.1	0.174154	0.985915	1.04478	2	2	2	3	0	0	-3.22032
2	46	PTC	1	1	4.3	5	3.2	5	0.0359824	1.5625	1.16279	5	2	2	3	0	0	-3.34419
2	50	PTMC	1	1	4.1	5.5	4	5.5	0.0471746	1.375	1.34146	2	2	2	3	0	0	-3.31338
1	43	PTMC	1	1	5.4	5.5	4.1	5.5	0.0636857	1.34146	1.01852	2	2	2	3	0	3	-1.98238
1	28	PTMC	1	1	6.6	6.2	6.3	6.6	0.134827	0.984127	0.939394	2	2	2	0	0	0	-3.24942
1	56	PTMC	1	1	3.3	5.4	4.1	5.4	0.0382114	1.31707	1.63636	2	2	2	3	0	3	-1.98713
1	49	PTC	1	1	18.5	11	13.3	18.5	1.41553	0.827068	0.594595	4	2	2	0	0	0	-2.57785
1	61	PTMC	1	1	6.8	7.5	8.5	8.5	0.226721	0.882353	1.10294	4	2	2	3	0	3	-1.80333
1	43	PTMC	2	2	8.8	9.4	9.8	9.8	0.423973	0.959184	1.06818	6	2	2	3	0	3	-1.73346
1	51	PTMC	1	1	5.9	7.7	6.1	7.7	0.144935	1.2623	1.30508	5	2	2	3	0	3	-1.84874
2	64	PTMC	1	1	6.1	5.7	5.8	6.1	0.105471	0.982759	0.934426	3	2	2	0	0	3	-1.94713
1	27	PTC	2	3	10	10.1	10.5	10.5	0.554641	0.961905	1.01	2	2	2	3	2	3	-0.659333
1	51	PTMC	1	1	5.1	4.6	5	5.1	0.0613479	0.92	0.901961	5	2	2	0	0	3	-2.00744
1	33	PTC	1	1	30.1	12	18.5	30.1	3.49479	0.648649	0.398671	3	2	2	0	0	3	-0.641882
1	36	PTC	1	1	8.2	7.1	6.3	8.2	0.191829	1.12698	0.865854	1	2	2	3	0	0	-3.1521
2	61	PTMC	1	1	4.8	3.9	5.2	5.2	0.0509109	0.75	0.8125	4	2	2	0	0	0	-3.33251
1	44	PTMC	1	1	2.4	3.6	2.9	3.6	0.0131043	1.24138	1.5	1	2	2	3	0	0	-3.431
1	40	PTMC	1	1	3.7	3.8	3.6	3.8	0.0264722	1.05556	1.02703	7	2	2	3	0	0	-3.41921
1	51	PTMC	1	1	4.4	5.5	5.1	5.5	0.0645487	1.07843	1.25	5	2	2	3	0	0	-3.31444
1	44	PTC	1	1	8	6.2	8.5	8.5	0.220497	0.729412	0.775	5	2	2	0	0	3	-1.80295
1	51	PTC	1	1	6.4	5.1	5.5	6.4	0.093889	0.927273	0.796875	5	2	2	0	0	0	-3.25953
2	58	PTMC	1	1	3.6	5.8	3.9	5.8	0.0425889	1.48718	1.61111	3	2	2	3	0	3	-1.9622
1	37	PTMC	1	1	7.7	6.5	8.8	8.8	0.23035	0.738636	0.844156	6	2	2	0	0	0	-3.11665
1	45	PTC	1	1	9.8	8.7	9.3	9.8	0.414696	0.935484	0.887755	2	2	2	0	0	3	-1.7329
1	53	PTMC	1	1	18	6.7	16.5	18	1.04072	0.406061	0.372222	1	2	2	0	0	3	-1.25448
2	53	PTC	1	1	7.5	7.3	7.6	7.6	0.21762	0.960526	0.973333	2	2	2	0	0	3	-1.85947
2	45	PTMC	1	1	18.8	17.9	16	18.8	2.816	1.11875	0.952128	2	2	2	3	0	1	-2.20038
1	43	PTC	2	2	15.5	16.5	14	16.5	1.8726	1.17857	1.06452	4	2	2	3	0	3	-1.39973
1	29	PTC	2	4	22	14	17	22	2.73843	0.823529	0.636364	5	2	2	0	0	3	-1.10604
1	32	PTC	1	1	12.3	8	8.8	12.3	0.452876	0.909091	0.650407	4	2	2	0	0	3	-1.57773
1	40	PTC	2	3	11.4	14.1	9.4	14.1	0.79023	1.5	1.23684	1	2	2	3	2	3	-0.446904
2	34	PTMC	2	2	6.7	7.7	5.9	7.7	0.159191	1.30508	1.14925	2	2	2	3	0	3	-1.84961
1	42	PTMC	2	2	4.3	5.9	3.8	5.9	0.0504203	1.55263	1.37209	2	2	2	3	2	3	-0.918376
1	39	PTMC	1	1	2.7	3.7	2.8	3.7	0.0146294	1.32143	1.37037	2	2	2	3	0	0	-3.42479
1	59	PTMC	1	1	6.3	5.2	5.5	6.3	0.0942341	0.945455	0.825397	2	2	2	0	0	0	-3.26585
2	39	PTMC	2	2	7.6	9.9	7.8	9.9	0.306934	1.26923	1.30263	3	2	2	3	2	0	-2.01402
1	54	PTMC	1	1	3	3.2	3.1	3.2	0.0155645	1.03226	1.06667	2	2	2	3	0	0	-3.45635
1	51	PTMC	1	1	4.5	4.1	2.8	4.5	0.0270182	1.46429	0.911111	1	2	2	3	0	0	-3.37515
2	41	PTMC	1	1	3.3	3.4	2.7	3.4	0.0158438	1.25926	1.0303	1	2	2	3	0	0	-3.44377
1	50	PTMC	2	2	3.5	4.1	3.7	4.1	0.0277687	1.10811	1.17143	4	2	2	3	0	0	-3.40039
1	52	PTMC	1	1	5	6	5.7	6	0.089433	1.05263	1.2	2	2	2	3	0	0	-3.28446
1	43	PTMC	2	2	3	3.8	3.1	3.8	0.0184828	1.22581	1.26667	1	2	2	3	0	0	-3.41873
1	54	PTMC	1	1	5.7	4.7	5	5.7	0.0700559	0.94	0.824561	2	2	2	0	2	3	-0.932173
2	58	PTMC	2	2	8.6	6.7	7.5	8.6	0.226014	0.893333	0.77907	1	2	2	0	0	3	-1.79699
1	43	PTMC	1	1	3.9	4.8	4	4.8	0.0391622	1.2	1.23077	3	2	2	3	0	0	-3.35699
1	42	PTC	1	1	14.4	6.8	10.7	14.4	0.54797	0.635514	0.472222	2	2	2	0	0	0	-2.78323
1	46	PTC	1	1	27.2	21.2	23	27.2	6.9364	0.921739	0.779412	6	2	2	0	0	3	-1.03452
2	60	PTC	1	1	12.4	10.9	10.9	12.4	0.770507	1	0.879032	2	2	2	3	2	0	-1.8848
1	51	PTMC	1	1	3	4.1	3.1	4.1	0.019942	1.32258	1.36667	5	2	2	3	0	0	-3.39992
1	39	PTMC	2	2	6.1	5.7	5.5	6.1	0.100016	1.03636	0.934426	6	2	2	3	2	0	-2.2408
1	63	PTMC	1	1	8.6	6.5	9.1	9.1	0.266045	0.714286	0.755814	5	2	2	0	0	0	-3.09993
1	51	PTMC	1	1	6.9	8.3	6.5	8.3	0.194689	1.27692	1.2029	2	2	2	3	0	0	-3.14598
1	51	PTC	1	1	6.4	4.9	3.8	6.4	0.0623249	1.28947	0.765625	2	2	2	3	0	0	-3.2576
1	39	PTMC	1	1	9.9	7.6	6.6	9.9	0.259713	1.15152	0.767677	1	2	2	3	0	3	-1.71714
1	43	PTMC	1	1	6.1	5.7	3.7	6.1	0.0672834	1.54054	0.934426	4	2	2	3	0	0	-3.2768
1	33	PTC	2	2	10.4	6.4	9.3	10.4	0.323741	0.688172	0.615385	1	2	2	0	0	3	-1.68955
1	23	PTMC	2	2	6	5.8	4.3	6	0.0782617	1.34884	0.966667	2	2	2	3	0	0	-3.28377
1	59	PTMC	1	1	2.5	3.6	2.9	3.6	0.0136503	1.24138	1.44	2	2	2	3	0	0	-3.43103
1	41	PTC	2	2	15.5	12.3	13.4	15.5	1.33611	0.91791	0.793548	5	2	2	0	2	3	-0.392003
1	52	PTC	1	1	12.8	8.5	10.6	12.8	0.603165	0.801887	0.664062	5	2	2	0	0	3	-1.55539
1	33	PTMC	2	2	7.7	4.9	5.7	7.7	0.112477	0.859649	0.636364	5	2	2	0	0	3	-1.84676
1	43	PTMC	1	1	3	4	2.4	4	0.0150624	1.66667	1.33333	5	2	2	3	0	0	-3.40592
2	46	PTMC	1	1	5.1	4.5	3.9	5.1	0.0468111	1.15385	0.882353	1	2	2	3	0	0	-3.33856
2	25	PTC	1	1	20.8	14.1	15.7	20.8	2.40815	0.898089	0.677885	5	2	2	0	0	3	-1.1615
1	57	PTMC	1	1	4	6	5.3	6	0.0665256	1.13208	1.5	6	2	2	3	0	0	-3.28306
1	54	PTMC	2	2	7.6	5.5	5.8	7.6	0.126796	0.948276	0.723684	7	2	2	0	0	0	-3.18593
1	46	PTC	2	4	42.3	22.8	26.8	42.3	13.518	0.850746	0.539007	4	2	2	0	2	3	0.553303
1	57	PTMC	1	1	7.4	5.6	6.5	7.4	0.140875	0.861538	0.756757	4	2	2	0	0	0	-3.19939
1	41	PTMC	1	1	5	4.2	4.5	5	0.0494235	0.933333	0.84	6	2	2	0	0	0	-3.34501
1	75	PTMC	1	1	10.6	7.4	9.5	10.6	0.389729	0.778947	0.698113	2	2	2	0	0	0	-3.01297
1	51	PTMC	1	1	4.8	4.2	4	4.8	0.0421747	1.05	0.875	4	2	2	3	0	0	-3.35717
1	61	PTMC	1	1	3.5	3.9	3.3	3.9	0.0235585	1.18182	1.11429	5	2	2	3	0	0	-3.41274
1	51	PTMC	2	2	7.5	5.2	6.3	7.5	0.128501	0.825397	0.693333	2	2	2	0	2	0	-2.15434
2	60	PTMC	1	1	7	6.5	5.8	7	0.13802	1.12069	0.928571	2	2	2	3	0	2	-2.33642
1	50	PTMC	2	2	9.4	8.6	8	9.4	0.338235	1.075	0.914894	3	2	2	3	2	0	-2.04743
1	46	PTMC	1	1	10.1	6.7	7.1	10.1	0.251279	0.943662	0.663366	2	2	2	0	0	0	-3.03603
2	28	PTMC	2	2	7.7	6.4	4.4	7.7	0.113403	1.45455	0.831169	4	2	2	3	2	3	-0.808818
1	23	PTC	2	3	22.2	12.5	12.9	22.2	1.87221	0.968992	0.563063	3	2	2	0	2	3	-0.00260476
1	52	PTMC	1	1	2.5	2.8	2.6	2.8	0.0095186	1.07692	1.12	1	2	2	3	0	0	-3.48118
1	42	PTMC	1	1	3.6	4.6	2.8	4.6	0.0242505	1.64286	1.27778	1	2	2	3	0	0	-3.36868
2	55	PTC	1	1	21.9	14.4	17.5	21.9	2.88633	0.822857	0.657534	4	1	2	0	0	3	-1.12137
1	59	PTMC	1	1	3.4	3.6	3.3	3.6	0.021125	1.09091	1.05882	5	2	2	3	0	0	-3.43149
1	57	PTMC	1	1	4	5.5	4.1	5.5	0.0471746	1.34146	1.375	5	2	2	3	0	0	-3.31338
2	26	PTC	2	4	31.9	17.7	20.9	31.9	6.1718	0.84689	0.554859	4	2	2	0	0	3	-0.69178
2	51	PTMC	2	2	11.5	8	10.8	11.5	0.519653	0.740741	0.695652	2	2	2	0	2	0	-1.9262
1	50	PTC	1	1	9.4	10	9.2	10	0.45229	1.08696	1.06383	2	2	2	3	0	0	-3.05459
2	43	PTMC	1	1	3.4	4.3	4	4.3	0.030585	1.075	1.26471	5	2	2	3	0	0	-3.38797
2	41	PTMC	1	1	6.5	7.1	5.7	7.1	0.137578	1.24561	1.09231	3	2	2	3	0	3	-1.88609
1	38	PTMC	1	1	3.5	2.5	2.6	3.5	0.0118983	0.961538	0.714286	2	2	2	0	0	0	-3.43723
1	51	PTMC	1	1	8.9	4.5	5	8.9	0.104731	0.9	0.505618	3	2	1	0	0	0	-3.10269
2	42	PTMC	1	1	14.8	9.6	12.3	14.8	0.913986	0.780488	0.648649	4	2	2	0	0	0	-2.78035
2	44	PTMC	2	2	11	7.3	5.9	11	0.247782	1.23729	0.663636	2	2	2	3	0	0	-2.97911
1	48	PTMC	1	1	3.1	4.9	3.3	4.9	0.0262164	1.48485	1.58065	4	2	2	3	0	0	-3.3499
1	41	PTC	1	1	14.7	7.8	10.3	14.7	0.617662	0.757282	0.530612	2	2	2	0	2	0	-1.73058
1	31	PTMC	2	2	10.6	7.8	8.7	10.6	0.376202	0.896552	0.735849	5	2	2	0	0	3	-1.68015
1	47	PTC	1	1	9.6	7.4	8.1	9.6	0.300947	0.91358	0.770833	2	2	2	0	0	0	-3.07056
1	28	PTC	2	2	36.8	16.9	20.4	36.8	6.63539	0.828431	0.459239	1	2	2	0	0	3	-0.411359
2	34	PTMC	1	1	5.6	6.1	5.6	6.1	0.100048	1.08929	1.08929	2	2	2	3	0	0	-3.2788
2	30	PTMC	1	1	6	4.7	4.5	6	0.0663687	1.04444	0.783333	2	2	2	3	0	3	-1.95105
1	34	PTMC	1	1	6.8	4.9	5.5	6.8	0.095845	0.890909	0.720588	5	2	2	0	0	0	-3.23445
1	48	PTMC	1	1	8.9	4.1	4.5	8.9	0.0858792	0.911111	0.460674	3	2	2	0	0	3	-1.76954
1	56	PTMC	1	1	9.6	7.9	9	9.6	0.356979	0.877778	0.822917	5	2	2	0	0	0	-3.07398
1	40	PTMC	1	1	4	6	4.2	6	0.0527184	1.42857	1.5	2	2	2	3	0	0	-3.28222
1	25	PTC	2	2	25.4	12.2	21	25.4	3.40341	0.580952	0.480315	6	2	2	0	2	3	0.105592
1	61	PTC	1	1	11.4	9.4	9.1	11.4	0.510007	1.03297	0.824561	4	2	2	3	0	0	-2.96991
1	29	PTC	2	2	13.8	5.8	5	13.8	0.209305	1.16	0.42029	3	2	2	3	0	3	-1.46837
1	49	PTMC	2	2	5.7	9	5.5	9	0.147564	1.63636	1.57895	3	2	2	3	0	0	-3.099
2	40	PTMC	1	1	8.3	7.6	8.1	8.3	0.267226	0.938272	0.915663	5	2	2	0	0	0	-3.1504
2	40	PTMC	1	1	10.3	9.7	9.4	10.3	0.491178	1.03191	0.941748	6	2	2	3	0	0	-3.03806
1	25	PTMC	1	1	5.2	6.6	4.6	6.6	0.0825671	1.43478	1.26923	2	2	2	3	0	0	-3.24624
1	37	PTC	2	2	16.2	12.1	12.7	16.2	1.30198	0.952756	0.746914	5	2	2	0	0	3	-1.38382
1	52	PTC	2	2	8.8	10.6	7.9	10.6	0.385405	1.34177	1.20455	2	2	2	3	0	0	-3.01271
1	69	PTMC	1	1	4.7	3.7	3.5	4.7	0.0318324	1.05714	0.787234	1	2	2	3	0	1	-2.91884
1	24	PTMC	1	1	6.2	5.1	5.8	6.2	0.0959161	0.87931	0.822581	2	2	2	0	0	0	-3.27225
2	37	PTC	2	2	8.5	8.7	7.6	8.7	0.293936	1.14474	1.02353	7	2	2	3	0	0	-3.12683
1	34	PTMC	1	1	5.5	5.9	6	6	0.101828	0.983333	1.07273	7	2	2	3	0	0	-3.28521
2	25	PTC	2	2	14.6	8.2	13.9	14.6	0.870328	0.589928	0.561644	6	1	2	0	0	3	-1.45829
2	43	PTMC	1	1	5.1	5.7	4.7	5.7	0.071457	1.21277	1.11765	5	2	2	3	0	3	-1.97026
1	57	PTC	2	2	15.4	12.4	12.8	15.4	1.27836	0.96875	0.805195	2	2	2	0	2	3	-0.39478
1	52	PTMC	1	1	6	5	4.8	6	0.075312	1.04167	0.833333	2	2	2	3	0	0	-3.28359
2	62	PTMC	1	1	10.5	8.7	8.5	10.5	0.406096	1.02353	0.828571	2	2	2	3	0	0	-3.02027
1	59	PTMC	1	1	8.2	4.6	7	8.2	0.138093	0.657143	0.560976	6	2	2	0	0	0	-3.14882
2	28	PTMC	2	2	10.4	10.4	10	10.4	0.565677	1.04	1	5	2	2	3	0	3	-1.70431
2	66	PTMC	1	1	3	5.7	4.3	5.7	0.0384562	1.32558	1.9	2	2	2	3	0	0	-3.30025
1	49	PTC	1	1	6.2	6	6.2	6.2	0.120625	0.967742	0.967742	5	2	2	0	0	0	-3.27376
1	58	PTC	1	1	7.4	10.2	7.5	10.2	0.29607	1.36	1.37838	2	2	2	3	0	0	-3.03246
1	60	PTC	1	1	9	12.3	8.4	12.3	0.486327	1.46429	1.36667	5	2	2	3	0	3	-1.57977
1	48	PTC	1	1	8.4	4.9	4.4	8.4	0.0947174	1.11364	0.583333	3	2	2	3	0	0	-3.13358
1	23	PTC	1	1	20.3	12.4	14.7	20.3	1.93525	0.843537	0.610837	2	2	2	0	2	0	-1.45815
1	48	PTMC	1	1	4.5	5.5	3.7	5.5	0.0478937	1.48649	1.22222	5	2	2	3	0	3	-1.98142
1	46	PTC	2	4	19.6	13.7	19.6	19.6	2.75254	0.69898	0.69898	4	2	2	0	2	0	-1.55211
2	37	PTC	2	4	12	8.5	10.8	12	0.576137	0.787037	0.708333	5	2	2	0	2	2	-1.01014
2	58	PTMC	1	1	7.5	5.7	6.5	7.5	0.145329	0.876923	0.76	3	2	2	0	0	0	-3.19337
1	44	PTMC	1	1	7.3	7.7	6.9	7.7	0.202845	1.11594	1.05479	2	2	2	3	0	0	-3.18427
1	47	PTC	2	2	15.1	16.9	21.5	21.5	2.86948	0.786047	1.11921	4	2	2	3	2	3	-0.107539
1	36	PTC	2	2	5.7	7.6	5.9	7.6	0.133673	1.28814	1.33333	4	2	2	3	0	0	-3.18635
2	58	PTMC	1	1	3.7	4.1	3.6	4.1	0.0285621	1.13889	1.10811	2	2	2	3	0	3	-2.06844
1	43	PTMC	1	1	4.6	6.2	4.1	6.2	0.0611554	1.5122	1.34783	2	2	2	3	2	0	-2.23213
1	42	PTC	1	1	14.5	7.6	8.9	14.5	0.512948	0.853933	0.524138	2	2	2	0	2	0	-1.73679
1	45	PTC	1	1	10.8	8.2	9.1	10.8	0.421484	0.901099	0.759259	2	2	2	0	0	0	-3.00231
2	26	PTC	1	1	18.4	15.2	16.7	18.4	2.44275	0.91018	0.826087	2	2	2	0	0	3	-1.31481
1	39	PTMC	1	1	6.8	8.2	6.2	8.2	0.180807	1.32258	1.20588	5	2	2	3	0	0	-3.15143
2	62	PTMC	1	1	10.5	8.7	8.5	10.5	0.406096	1.02353	0.828571	2	2	2	3	0	1	-2.57627
1	37	PTC	2	2	13.6	12.1	10.7	13.6	0.920894	1.13084	0.889706	3	2	2	3	0	3	-1.52437
1	52	PTC	1	1	11.3	9.9	9.8	11.3	0.573378	1.0102	0.876106	5	2	2	3	0	3	-1.64808
1	32	PTMC	1	1	4.3	5.5	6.2	6.2	0.0766875	0.887097	1.27907	4	2	2	3	0	0	-3.27108
1	42	PTMC	1	1	3.4	5.8	3.9	5.8	0.0402229	1.48718	1.70588	2	2	2	3	0	0	-3.29405
2	22	PTMC	1	1	3.6	4.1	3.5	4.1	0.0270182	1.17143	1.13889	4	1	2	3	0	0	-3.40035
1	37	PTMC	2	2	3.3	4.7	3.9	4.7	0.0316357	1.20513	1.42424	5	2	2	3	0	0	-3.36283
1	52	PTMC	2	2	5.4	7.3	5.7	7.3	0.117515	1.2807	1.35185	5	2	2	3	0	0	-3.20427
1	30	PTC	2	3	17.5	13.4	14.8	17.5	1.81512	0.905405	0.765714	5	2	2	0	2	2	-0.739223
1	41	PTC	2	2	10.4	6.7	8.5	10.4	0.309762	0.788235	0.644231	6	2	2	0	0	0	-3.0207
2	25	PTC	2	4	21.1	16.5	14.9	21.1	2.71303	1.10738	0.781991	5	2	2	3	0	3	-1.16119
2	42	PTC	2	2	12	10	12	12	0.75312	0.833333	0.833333	5	2	2	0	2	3	-0.57694
1	52	PTMC	1	1	6	4.8	5.2	6	0.0783245	0.923077	0.8	2	2	2	0	2	0	-2.24578
1	30	PTMC	1	1	5.6	6	5.3	6	0.0931358	1.13208	1.07143	5	2	2	3	0	0	-3.28468
1	53	PTMC	2	2	10.2	7.8	10	10.2	0.416099	0.78	0.764706	4	2	2	0	0	0	-3.03978
1	24	PTC	2	2	12.1	11	12.9	12.9	0.897986	0.852713	0.909091	3	1	2	0	2	3	-0.529077
2	33	PTC	2	4	15.8	16.6	15.5	16.6	2.12617	1.07097	1.05063	3	2	2	3	2	3	-0.370897
1	50	PTMC	1	1	2.8	4.1	2.1	4.1	0.0126085	1.95238	1.46429	5	2	2	3	0	0	-3.39947
1	34	PTC	2	2	21.9	13.6	13.8	21.9	2.14963	0.985507	0.621005	6	2	2	0	2	3	-0.0384275
1	22	PTC	2	2	13.1	11.5	9.7	13.1	0.764263	1.18557	0.877863	2	2	2	3	2	0	-1.84032
1	52	PTC	1	1	10.9	10.4	8.8	10.9	0.521728	1.18182	0.954128	4	2	2	3	0	0	-3.00213
1	45	PTMC	1	1	8.6	7	5.9	8.6	0.185759	1.18644	0.813953	5	2	2	3	0	0	-3.12653
1	45	PTMC	1	1	4	4.4	4.1	4.4	0.0377397	1.07317	1.1	5	2	2	3	0	0	-3.3821
1	68	PTMC	2	2	4.5	4.7	3.9	4.7	0.0431397	1.20513	1.04444	5	2	2	3	0	0	-3.36353
1	37	PTMC	1	1	5.5	6.9	6	6.9	0.119087	1.15	1.25455	4	2	2	3	0	0	-3.22956
1	39	PTMC	1	1	3.6	4.4	4	4.4	0.0331373	1.1	1.22222	2	2	2	3	0	0	-3.38182
2	57	PTMC	1	1	2	2.4	1.8	2.4	0.00451872	1.33333	1.2	1	2	2	3	0	0	-3.50608
2	38	PTMC	1	1	8.2	6	4	8.2	0.102926	1.5	0.731707	2	2	2	3	0	3	-1.81468
1	38	PTMC	1	1	4.4	3.1	2.9	4.4	0.0206878	1.06897	0.704545	5	2	2	3	0	0	-3.38106
1	39	PTMC	1	1	2.6	3.1	2.1	3.1	0.0088523	1.47619	1.19231	4	2	2	3	0	0	-3.46224
1	62	PTMC	1	1	7.5	5.5	6.7	7.5	0.144544	0.820896	0.733333	1	2	2	0	0	0	-3.19332
1	50	PTC	2	3	14.2	11.8	10.9	14.2	0.955209	1.08257	0.830986	5	2	2	3	0	0	-2.82067
1	40	PTMC	1	1	3.5	6.1	4	6.1	0.0446642	1.525	1.74286	3	2	2	3	0	0	-3.27542
1	28	PTC	2	2	10.1	5.8	6.3	10.1	0.193015	0.920635	0.574257	7	2	2	0	2	0	-1.99447
1	41	PTMC	1	1	5.8	4.6	5.9	5.9	0.0823265	0.779661	0.793103	5	2	2	0	0	2	-2.40232
1	58	PTC	1	1	5.1	5.9	4.9	5.9	0.0771116	1.20408	1.15686	5	2	2	3	0	0	-3.29
2	34	PTC	2	2	11.8	6.9	10.3	11.8	0.438601	0.669903	0.584746	2	2	2	0	2	3	-0.570355
1	39	PTC	1	1	17.8	11.2	11.6	17.8	1.20948	0.965517	0.629213	6	2	2	0	0	3	-1.27738
2	47	PTC	1	1	26	20	19	26	5.16724	1.05263	0.769231	4	2	2	3	0	0	-2.3342
1	59	PTMC	1	1	3.9	3.8	3.7	3.9	0.0286782	1.02703	0.974359	3	2	2	3	0	0	-3.41305
1	51	PTMC	1	1	9.1	8.1	8.7	9.1	0.335388	0.931034	0.89011	6	2	2	0	0	3	-1.77216
1	59	PTMC	2	2	3.4	4.1	2.4	4.1	0.0174975	1.70833	1.20588	2	2	2	3	0	0	-3.39977
1	28	PTMC	2	2	6.6	5.5	5.8	6.6	0.110112	0.948276	0.833333	2	2	2	0	0	0	-3.24792
1	38	PTC	2	2	19.2	7.4	11.9	19.2	0.884263	0.621849	0.385417	7	2	2	0	2	3	-0.13134
2	46	PTMC	2	4	6.3	6.3	7.1	7.1	0.147381	0.887324	1	6	2	2	3	0	0	-3.21869
1	45	PTMC	1	1	2.3	2.8	1.9	2.8	0.00639943	1.47368	1.21739	5	2	2	3	0	0	-3.48099
1	55	PTC	2	2	10	12.9	8.5	12.9	0.57347	1.51765	1.29	5	2	2	3	0	0	-2.87928
1	44	PTMC	2	2	4.3	5.9	3.8	5.9	0.0504203	1.55263	1.37209	5	2	2	3	0	0	-3.28838
1	35	PTMC	1	1	5.1	3.8	4.6	5.1	0.0466244	0.826087	0.745098	1	2	2	0	0	2	-2.45054
1	45	PTC	2	2	15.7	7.8	19.9	19.9	1.27453	0.39196	0.496815	7	2	2	0	2	3	-0.111046
2	37	PTMC	2	2	4.7	5.5	5.4	5.5	0.0730056	1.01852	1.17021	4	2	2	3	0	0	-3.31495
1	32	PTMC	1	1	5.8	5	4.8	5.8	0.0728016	1.04167	0.862069	5	2	2	3	0	0	-3.29604
2	29	PTMC	2	2	6	6.2	6.8	6.8	0.132298	0.911765	1.03333	7	2	2	3	0	3	-1.90467
1	34	PTMC	1	1	4.4	3.5	4.1	4.4	0.0330222	0.853659	0.795455	2	2	2	0	0	0	-3.38181
1	34	PTC	2	3	13.5	9.7	12.2	13.5	0.83554	0.795082	0.718519	4	2	2	0	2	2	-0.931468
1	22	PTMC	1	1	4.1	2.8	3.5	4.1	0.0210141	0.8	0.682927	5	2	2	0	0	0	-3.39998
1	49	PTMC	2	2	9.8	8	9.2	9.8	0.377229	0.869565	0.816327	7	2	2	0	0	0	-3.06261
1	33	PTMC	1	1	9	6	7	9	0.197694	0.857143	0.666667	4	2	2	0	2	0	-2.06406
1	41	PTC	1	1	10	9.2	9.5	10	0.457102	0.968421	0.92	7	2	2	0	0	0	-3.05488
1	40	PTMC	1	1	5.8	5.9	5.4	5.9	0.0966441	1.09259	1.01724	3	2	2	3	0	0	-3.2912
1	60	PTC	1	1	58.3	36.3	39.5	58.3	43.7194	0.918987	0.622642	4	2	2	0	0	3	-1.31898
1	22	PTMC	1	1	4.6	4.1	4.3	4.6	0.0424143	0.953488	0.891304	4	2	2	0	0	0	-3.36979
1	40	PTMC	2	2	9.6	9.3	8.9	9.6	0.415572	1.04494	0.96875	3	2	2	3	2	0	-2.03955
2	61	PTMC	1	1	3.8	4.5	3.9	4.5	0.0348789	1.15385	1.18421	2	2	2	3	0	3	-2.04363
1	72	PTMC	1	1	6.3	5.5	6	6.3	0.108732	0.916667	0.873016	7	2	2	0	0	3	-1.93473
1	32	PTMC	1	1	3.4	4.7	2.5	4.7	0.0208939	1.88	1.38235	5	2	2	3	0	0	-3.36217
2	35	PTMC	2	2	4.6	6.5	5.5	6.5	0.0860073	1.18182	1.41304	3	2	2	3	0	0	-3.25275
1	54	PTMC	1	1	4.5	6	4.7	6	0.0663687	1.2766	1.33333	5	2	2	3	0	0	-3.28305
1	56	PTMC	1	1	3.8	4.5	3.5	4.5	0.0313016	1.28571	1.18421	5	2	2	3	0	0	-3.37541
1	48	PTC	2	2	23.8	16.8	20.7	23.8	4.32871	0.811594	0.705882	2	2	2	0	2	3	-0.0516512
2	61	PTMC	1	1	5.4	3.9	4	5.4	0.0440575	0.975	0.722222	5	2	2	0	0	0	-3.31949
1	52	PTMC	1	1	5.3	4.9	5	5.3	0.0679116	0.98	0.924528	5	2	2	0	0	0	-3.32724
2	26	PTC	2	2	7.4	9.6	7.7	9.6	0.286085	1.24675	1.2973	5	2	2	3	0	3	-1.73765
1	42	PTMC	1	1	3.5	3.4	3.7	3.7	0.0230277	0.918919	0.971429	5	2	2	0	0	0	-3.4253
1	45	PTMC	1	1	3.3	2.9	3	3.3	0.0150153	0.966667	0.878788	5	2	2	0	0	0	-3.45002
1	55	PTC	1	1	6.1	5.4	6.3	6.3	0.108534	0.857143	0.885246	3	2	2	0	0	0	-3.26672
1	53	PTC	1	1	11	10.4	10.6	11	0.634211	0.981132	0.945455	5	2	2	0	0	2	-2.11469
1	47	PTMC	1	1	2.1	3.3	2.6	3.3	0.00942341	1.26923	1.57143	2	2	2	3	0	0	-3.44967
1	52	PTC	2	2	12.5	11.7	14.1	14.1	1.07849	0.829787	0.936	3	2	2	0	2	0	-1.79649
1	61	PTMC	1	1	1.8	2.5	2	2.5	0.004707	1.25	1.38889	5	2	2	3	0	0	-3.49979
2	45	PTC	2	3	7.4	7.3	8.4	8.4	0.237321	0.869048	0.986486	5	2	2	0	2	3	-0.772277
2	45	PTMC	2	2	4.9	7.1	4.2	7.1	0.0764197	1.69048	1.44898	2	2	2	3	0	0	-3.21436
1	39	PTC	2	4	11.1	10.3	7.1	11.1	0.424542	1.4507	0.927928	5	2	2	3	2	2	-1.0576
1	49	PTMC	1	1	7.8	8.6	5.8	8.6	0.20348	1.48276	1.10256	2	2	2	3	0	0	-3.12761
2	37	PTMC	2	2	4.5	5.5	4.7	5.5	0.060838	1.17021	1.22222	2	2	2	3	0	2	-2.42621
1	51	PTMC	1	1	7.4	4.2	5.5	7.4	0.0894016	0.763636	0.567568	2	2	2	0	0	0	-3.19625
1	35	PTC	1	1	9.4	8.6	8.6	9.4	0.363602	1	0.914894	5	2	2	3	0	0	-3.08698
2	40	PTMC	1	1	4.4	5.2	3.1	5.2	0.0370953	1.67742	1.18182	2	2	2	3	0	1	-2.88766
2	26	PTMC	2	3	5.1	6.3	5.4	6.3	0.0907415	1.16667	1.23529	4	2	2	3	2	0	-2.22764
2	47	PTMC	2	2	10.2	5.9	8.1	10.2	0.254941	0.728395	0.578431	5	2	2	0	0	0	-3.02995
1	48	PTC	2	3	12.7	12.6	10.4	12.7	0.870381	1.21154	0.992126	6	2	2	3	0	3	-1.57799
1	46	PTC	2	2	17.9	9.7	11.2	17.9	1.01706	0.866071	0.541899	2	2	2	0	2	3	-0.22134
1	26	PTMC	1	1	5.6	7.5	6.1	7.5	0.133993	1.22951	1.33929	2	2	2	3	0	0	-3.19267
1	44	PTMC	1	1	5.6	7	5.7	7	0.116859	1.22807	1.25	5	2	2	3	0	0	-3.22313
1	57	PTMC	1	1	6.5	5.6	5.3	6.5	0.100897	1.0566	0.861538	5	2	2	3	0	0	-3.25365
1	41	PTMC	2	2	6.1	5	7	7	0.111661	0.714286	0.819672	4	2	2	0	2	3	-0.852811
1	40	PTMC	1	1	6.4	5.6	5.4	6.4	0.101219	1.03704	0.875	5	2	2	3	0	3	-1.92797
1	52	PTMC	1	1	4.3	4.5	4.1	4.5	0.0414922	1.09756	1.04651	1	2	2	3	0	0	-3.37603
1	56	PTMC	1	1	4.4	3.5	3.8	4.4	0.030606	0.921053	0.795455	1	2	2	0	0	0	-3.38167
2	33	PTC	1	1	13.2	10.8	9.9	13.2	0.738133	1.09091	0.818182	1	2	2	3	0	0	-2.87043
1	35	PTMC	1	1	4.8	6.2	3.9	6.2	0.0607015	1.58974	1.29167	4	2	2	3	0	0	-3.2701
1	61	PTC	1	1	9.9	9.3	8.8	9.9	0.423743	1.05682	0.939394	2	2	2	3	0	2	-2.17115
1	28	PTMC	1	1	2.6	3.3	2.9	3.3	0.0130133	1.13793	1.26923	4	2	2	3	0	0	-3.44989
1	47	PTMC	1	1	2.7	3.3	3	3.3	0.0139798	1.1	1.22222	5	2	2	3	0	0	-3.44995
1	30	PTMC	1	1	2.5	3.2	2.6	3.2	0.0108784	1.23077	1.28	7	2	2	3	0	0	-3.45606
1	35	PTMC	1	1	4.2	4.3	4	4.3	0.0377815	1.075	1.02381	2	2	2	3	0	0	-3.3884
2	61	PTMC	1	1	3.7	3.8	3.3	3.8	0.0242662	1.15152	1.02703	5	2	2	3	0	0	-3.41908
1	27	PTMC	2	4	6.7	5.3	5.5	6.7	0.102145	0.963636	0.791045	5	2	2	0	0	0	-3.24113
1	34	PTMC	1	1	5.9	6.5	5.4	6.5	0.108308	1.2037	1.10169	2	2	2	3	0	0	-3.25411
2	59	PTC	2	4	50.8	32.6	34.1	50.8	29.535	0.956012	0.641732	4	2	2	0	2	3	0.111763
1	45	PTMC	1	1	7.8	7.6	7.8	7.8	0.241827	0.974359	0.974359	4	2	2	0	0	0	-3.18035
1	48	PTMC	1	1	4.8	4.7	4.5	4.8	0.053095	1.04444	0.979167	4	2	1	3	0	0	-3.35784
1	43	PTMC	1	1	8.6	6.5	6.7	8.6	0.195879	0.970149	0.755814	2	2	2	0	0	0	-3.12715
1	50	PTMC	1	1	4.1	4.4	4.6	4.6	0.0434006	0.956522	1.07317	4	2	2	3	0	0	-3.36985
1	33	PTMC	2	2	6.7	5.1	7.1	7.1	0.126883	0.71831	0.761194	7	2	2	0	3	2	-0.77244
1	41	PTMC	1	1	4.8	5.2	4.7	5.2	0.0613542	1.10638	1.08333	4	2	2	3	0	0	-3.33314
1	50	PTC	1	1	8.6	9.1	8.3	9.1	0.339719	1.09639	1.05814	4	2	2	3	0	0	-3.10442
1	46	PTMC	2	3	4.1	3.4	3.3	4.1	0.024059	1.0303	0.829268	5	2	2	3	0	0	-3.40017
1	51	PTC	2	4	10.3	6.1	6.6	10.3	0.216877	0.924242	0.592233	2	2	2	0	2	0	-1.98333
1	35	PTC	2	2	25.7	22.4	19.5	25.7	5.87107	1.14872	0.871595	2	2	2	3	3	0	-0.839035
2	49	PTMC	1	1	9.8	8.8	10.2	10.2	0.460056	0.862745	0.897959	7	2	2	0	0	0	-3.04246
2	25	PTMC	1	1	3.3	3.6	2.6	3.6	0.0161544	1.38462	1.09091	5	2	2	3	0	0	-3.43119
1	24	PTMC	2	2	4.3	5.8	4.3	5.8	0.0560876	1.34884	1.34884	4	2	2	3	0	0	-3.29502
2	49	PTMC	1	1	3.1	4	3	4	0.0194556	1.33333	1.29032	1	2	2	3	0	0	-3.40619
1	54	PTC	1	1	14.7	9.2	13.1	14.7	0.92657	0.70229	0.62585	2	2	2	0	0	0	-2.78742
1	49	PTMC	1	1	2.3	3	2.6	3	0.00938262	1.15385	1.30435	2	2	2	3	0	0	-3.46857
1	55	PTC	2	2	13.6	10.5	9.5	13.6	0.709502	1.10526	0.772059	7	2	2	3	2	0	-1.80548
1	38	PTMC	1	1	23.5	11.2	11.4	23.5	1.56925	0.982456	0.476596	5	2	2	0	2	3	0.0977757
1	57	PTMC	2	2	6.1	6.8	7.2	7.2	0.156197	0.944444	1.11475	5	2	2	3	2	0	-2.17493
1	60	PTC	1	1	12.3	11	14.9	14.9	1.05435	0.738255	0.894309	4	2	2	0	2	3	-0.412615
1	50	PTMC	2	2	8	7.3	6.1	8	0.186314	1.19672	0.9125	5	2	2	3	0	3	-1.83237
1	36	PTMC	1	1	9.1	9.3	9	9.3	0.398353	1.03333	1.02198	5	2	2	3	0	3	-1.7634
1	65	PTMC	1	1	4.9	4.6	4.3	4.9	0.0506902	1.06977	0.938776	7	2	2	3	0	0	-3.35139
1	51	PTMC	1	1	2.4	5.4	2.8	5.4	0.0189786	1.92857	2.25	1	2	2	3	0	0	-3.31796
2	57	PTC	2	2	20.6	16.5	17.2	20.6	3.0576	0.959302	0.800971	5	2	2	0	0	3	-1.21371
1	60	PTC	2	2	4.7	5.5	7.9	7.9	0.106804	0.696203	1.17021	7	2	2	3	0	3	-1.83382
1	47	PTMC	1	1	39.7	20.9	30.6	39.7	13.2788	0.683007	0.526448	1	1	2	0	2	3	0.404091
1	51	PTC	2	2	12	10.8	13.6	13.6	0.921819	0.794118	0.9	5	2	2	0	2	3	-0.486431
1	41	PTMC	1	1	3.7	4.5	3.2	4.5	0.0278654	1.40625	1.21622	5	2	2	3	0	0	-3.3752
2	30	PTMC	1	1	4.8	4.3	4.1	4.8	0.0442584	1.04878	0.895833	7	2	2	3	0	0	-3.3573
1	37	PTMC	1	1	6.9	7.7	5.6	7.7	0.155607	1.375	1.11594	2	2	2	3	0	0	-3.18139
1	42	PTMC	1	1	4	4	3.8	4	0.0317984	1.05263	1	1	2	2	3	0	0	-3.40694
1	55	PTC	2	2	8.5	9.5	8.6	9.5	0.363197	1.10465	1.11765	4	2	2	3	0	0	-3.08066
2	45	PTC	2	2	9.5	7.8	5.8	9.5	0.224775	1.34483	0.821053	2	2	2	3	0	0	-3.07221
2	58	PTMC	1	1	5.8	7.5	5	7.5	0.113752	1.5	1.2931	5	2	2	3	0	0	-3.19144
1	38	PTMC	1	1	4.3	2.3	5	5	0.0258623	0.46	0.534884	1	2	1	0	0	3	-2.01158
1	38	PTMC	1	1	4	4.7	4.5	4.7	0.0442458	1.04444	1.175	2	2	2	3	0	0	-3.3636
1	52	PTC	1	1	12.8	8.4	10.4	12.8	0.584823	0.807692	0.65625	2	2	2	0	2	3	-0.516274
1	46	PTC	2	2	30.2	15.7	18.7	30.2	4.63714	0.839572	0.519868	1	2	2	0	2	3	0.332735
1	49	PTC	2	2	19.2	12	12.7	19.2	1.53034	0.944882	0.625	1	2	2	0	2	0	-1.50275
1	56	PTC	1	1	13.8	15.2	9.3	15.2	1.02025	1.63441	1.10145	4	2	2	3	2	0	-1.72364
1	46	PTC	1	1	11.7	10.9	8.4	11.7	0.560265	1.29762	0.931624	5	2	2	3	2	2	-1.02808
1	51	PTMC	1	1	3.6	4.1	3.5	4.1	0.0270182	1.17143	1.13889	5	2	2	3	0	0	-3.40035
2	54	PTC	1	1	4.3	4.9	4.5	4.9	0.0495882	1.08889	1.13953	2	2	2	3	0	0	-3.35132
1	35	PTMC	1	1	5	4.7	4	5	0.049162	1.175	0.94	1	2	2	3	0	0	-3.345
1	62	PTMC	1	1	7.7	7.7	7.1	7.7	0.220162	1.08451	1	2	2	2	3	0	0	-3.18533
1	49	PTMC	1	1	5.6	6.1	4.6	6.1	0.0821821	1.32609	1.08929	2	2	2	3	0	0	-3.27771
1	63	PTC	1	1	7.2	5.9	5.8	7.2	0.128859	1.01724	0.819444	2	2	2	3	0	0	-3.21126
1	46	PTMC	1	1	5.4	5.8	4.2	5.8	0.0687975	1.38095	1.07407	2	2	2	3	0	0	-3.2958
1	43	PTMC	1	1	5.8	5	4.6	5.8	0.0697682	1.08696	0.862069	2	2	2	3	0	0	-3.29586
1	54	PTMC	1	1	6.7	5.2	8.9	8.9	0.16217	0.58427	0.776119	5	2	2	0	0	0	-3.10619
1	43	PTMC	2	2	2.4	3.7	2.9	3.7	0.0134683	1.27586	1.54167	2	2	2	3	0	0	-3.42472
1	20	PTC	2	2	42.2	15.7	34.4	42.2	11.9199	0.456395	0.372038	7	2	2	0	3	3	1.16349
1	19	PTC	2	2	36.9	20.5	33.5	36.9	13.2534	0.61194	0.555556	2	2	2	0	0	3	-0.808756
1	50	PTMC	1	1	4.8	5.7	3.4	5.7	0.0486516	1.67647	1.1875	5	2	2	3	0	0	-3.30087
1	47	PTMC	1	1	8.2	6.7	7.8	8.2	0.224122	0.858974	0.817073	5	2	2	0	0	0	-3.15407
1	44	PTMC	1	1	5.9	6.5	5.4	6.5	0.108308	1.2037	1.10169	2	2	2	3	0	0	-3.25411
1	34	PTC	2	2	7.2	6.3	7.9	7.9	0.187414	0.797468	0.875	4	2	2	0	2	0	-2.13273
1	44	PTMC	1	1	27.6	14	22.7	27.6	4.58738	0.61674	0.507246	4	2	2	0	2	3	0.17197
1	21	PTC	2	2	11.5	13.8	8.2	13.8	0.680601	1.68293	1.2	7	2	2	3	0	2	-1.94112
2	26	PTC	2	2	45.2	22.4	26.5	45.2	14.0325	0.845283	0.495575	4	1	2	0	2	3	0.70462
1	46	PTMC	1	1	6.7	6	7.3	7.3	0.15348	0.821918	0.895522	5	2	2	0	0	3	-1.87446
1	42	PTMC	2	3	12.1	8.6	11	12.1	0.598657	0.781818	0.710744	4	2	2	0	2	3	-0.561218
1	48	PTC	1	1	14.1	10.7	8.5	14.1	0.670693	1.25882	0.758865	5	2	2	3	2	3	-0.439612
1	40	PTMC	1	1	10.3	8.6	7.9	10.3	0.365986	1.08861	0.834951	5	2	2	3	0	3	-1.69843
1	19	PTC	2	4	27.8	17.6	16.5	27.8	4.22224	1.06667	0.633094	4	2	2	3	2	3	0.206843
1	51	PTMC	1	1	8.3	6.1	4	8.3	0.105918	1.525	0.73494	2	2	2	3	0	3	-1.80856
1	44	PTMC	1	1	3.8	3.8	2.5	3.8	0.0188803	1.52	1	2	2	2	3	0	0	-3.41875
1	51	PTC	2	3	10.5	16.4	15.2	16.4	1.36892	1.07895	1.5619	1	2	2	3	2	3	-0.337304
1	51	PTMC	2	2	11.3	11.3	11.2	11.3	0.747957	1.00893	1	5	2	2	3	2	0	-1.95273
1	60	PTMC	1	1	5.4	3.2	2.3	5.4	0.0207861	1.3913	0.592593	2	2	2	3	0	0	-3.31807
1	38	PTMC	1	1	8.3	6	7.6	8.3	0.197945	0.789474	0.722892	4	2	2	0	0	0	-3.14617
1	34	PTC	1	1	18.8	15.7	15.4	18.8	2.37728	1.01948	0.835106	5	2	2	3	2	3	-0.247614
1	38	PTMC	1	1	2.3	2.8	2.6	2.8	0.00875711	1.07692	1.21739	2	2	2	3	0	0	-3.48113
1	53	PTMC	1	1	16.3	11.6	15	16.3	1.48333	0.773333	0.711656	7	2	2	0	2	0	-1.68258
1	64	PTMC	2	2	4.8	7.2	5.2	7.2	0.0939894	1.38462	1.5	1	2	2	3	0	0	-3.20913
1	52	PTMC	1	1	6.7	4.4	4.6	6.7	0.070923	0.956522	0.656716	7	2	2	0	0	0	-3.23923
1	40	PTC	2	4	15.8	9.5	11.1	15.8	0.871376	0.855856	0.601266	2	2	2	0	2	3	-0.344754
1	59	PTMC	1	1	8.8	5.4	3.8	8.8	0.0944412	1.42105	0.613636	5	2	2	3	0	0	-3.10836
1	34	PTMC	1	1	5.8	5.2	4.3	5.8	0.0678268	1.2093	0.896552	4	2	2	3	0	0	-3.29574
1	53	PTMC	1	1	3.9	3.9	3.5	3.9	0.0278419	1.11429	1	2	2	2	3	0	0	-3.413
1	53	PTMC	1	1	3.3	1.7	3	3.3	0.00880209	0.566667	0.515152	2	2	2	0	0	0	-3.44964
1	48	PTMC	1	1	4.5	6	4.2	6	0.0593082	1.42857	1.33333	2	2	2	3	0	0	-3.28262
1	31	PTMC	1	1	4.9	5.5	4.5	5.5	0.0634268	1.22222	1.12245	2	2	2	3	0	0	-3.31437
1	55	PTMC	1	1	4.1	5.4	3.4	5.4	0.0393693	1.58824	1.31707	1	2	2	3	0	3	-1.9872
1	29	PTMC	2	3	5.2	6	4.4	6	0.0717974	1.36364	1.15385	2	2	2	3	0	0	-3.28338
1	39	PTMC	1	1	6.1	6	5.5	6.1	0.10528	1.09091	0.983607	2	2	2	3	0	0	-3.27912
2	26	PTC	2	4	50	26.3	37.7	50	25.928	0.697613	0.526	1	2	2	0	3	3	0.800393
1	35	PTC	2	4	35	18.6	21	35	7.14993	0.885714	0.531429	2	2	2	0	2	3	0.481854
1	29	PTMC	1	1	2.7	2.6	4.7	4.7	0.0172559	0.553191	0.962963	2	2	2	0	0	0	-3.36195
1	34	PTMC	1	1	4.1	5.5	3.2	5.5	0.0377397	1.71875	1.34146	5	2	2	3	0	0	-3.3128
1	48	PTC	2	4	18.8	13.4	14.9	18.8	1.96314	0.899329	0.712766	1	2	2	0	2	3	-0.222351
1	29	PTMC	2	4	17.8	15.1	15.1	17.8	2.12264	1	0.848315	5	2	2	3	2	3	-0.295081
1	48	PTMC	1	1	8.9	7.6	9	9	0.318381	0.844444	0.853933	1	2	2	0	2	0	-2.07142
1	33	PTMC	1	1	3	4.6	3.3	4.6	0.0238174	1.39394	1.53333	5	2	2	3	0	0	-3.36865
2	44	PTC	2	4	11.7	12.8	11.5	12.8	0.900732	1.11304	1.09402	5	2	2	3	0	3	-1.57354
1	70	PTC	2	2	25.9	21.6	13.4	25.9	3.92067	1.61194	0.833977	2	2	2	3	2	3	0.105539
1	48	PTMC	1	1	6.1	4.8	5.1	6.1	0.0780985	0.941176	0.786885	2	2	2	0	0	0	-3.27746
1	36	PTMC	1	1	2.8	3.6	2.5	3.6	0.0131796	1.44	1.28571	5	2	2	3	0	0	-3.431
2	19	PTMC	2	4	6.4	9.7	6.7	9.7	0.217535	1.44776	1.51562	7	2	2	3	0	0	-3.05917
1	51	PTC	2	4	26.6	25.1	20.5	26.6	7.15832	1.22439	0.943609	5	2	2	3	3	3	0.471143
2	30	PTC	2	4	15.2	14.3	12.5	15.2	1.42099	1.144	0.940789	5	2	2	3	2	3	-0.41608
1	31	PTMC	1	1	6.4	6.1	5.1	6.4	0.104131	1.19608	0.953125	2	2	2	3	0	0	-3.26015
1	62	PTMC	1	1	8.2	5.9	5.7	8.2	0.144226	1.03509	0.719512	3	2	2	3	2	0	-2.1112
1	16	PTC	2	4	35.3	17.4	30	35.3	9.63711	0.58	0.492918	1	2	2	0	3	3	0.868036
1	69	PTMC	1	1	7.7	8.8	8.1	8.8	0.287052	1.08642	1.14286	6	2	2	3	0	0	-3.12011
1	46	PTMC	2	2	8.8	7.4	6.4	8.8	0.21797	1.15625	0.840909	5	2	2	3	0	0	-3.1159
1	47	PTMC	1	1	6.9	3.4	6.5	6.9	0.0797523	0.523077	0.492754	2	2	2	0	2	0	-2.18916
1	47	PTMC	1	1	1.9	3.9	3	3.9	0.0116263	1.3	2.05263	4	2	2	3	0	0	-3.41201
2	60	PTMC	1	1	3.4	4.4	3.4	4.4	0.0266019	1.29412	1.29412	4	2	2	3	0	0	-3.38142
1	54	PTMC	1	1	6.7	4.9	4.4	6.7	0.0755484	1.11364	0.731343	2	2	2	3	0	0	-3.23951
1	50	PTMC	1	1	4.3	3	5.4	5.4	0.0364322	0.555556	0.697674	4	2	2	0	0	0	-3.31902
1	49	PTMC	1	1	3.8	4	3.6	4	0.0286186	1.11111	1.05263	4	2	2	3	0	0	-3.40675
2	30	PTMC	2	4	18.2	11.1	13.5	18.2	1.42636	0.822222	0.60989	5	2	2	0	2	3	-0.227408
1	67	PTC	1	1	7.3	8.2	6.7	8.2	0.209755	1.22388	1.12329	5	2	2	3	0	0	-3.1532
1	39	PTMC	1	1	5.4	5.2	5.3	5.4	0.077835	0.981132	0.962963	5	2	2	0	0	0	-3.32155
1	44	PTC	1	1	9.3	4.8	9.2	9.3	0.21479	0.521739	0.516129	5	2	2	0	2	1	-1.6022
1	55	PTMC	1	1	6.6	4.8	5	6.6	0.0828432	0.96	0.727273	2	2	2	0	0	0	-3.24625
1	25	PTMC	1	1	4.3	7.4	5.1	7.4	0.0848735	1.45098	1.72093	5	2	2	3	0	0	-3.19598
1	50	PTC	1	1	12	12	11.7	12	0.88115	1.02564	1	2	2	2	3	0	0	-2.95475
1	42	PTMC	1	1	5.1	4.4	5.3	5.3	0.0622014	0.830189	0.862745	5	2	1	0	0	0	-3.32689
2	42	PTMC	2	4	5.8	4.7	4.5	5.8	0.0641564	1.04444	0.810345	4	2	2	3	2	3	-0.925514
1	59	PTMC	1	1	2.3	3.9	2.7	3.9	0.0126665	1.44444	1.69565	5	2	2	3	0	0	-3.41207
1	35	PTMC	1	1	7.7	7.1	7.4	7.7	0.211584	0.959459	0.922078	2	2	2	0	0	0	-3.18481
2	55	PTMC	1	1	4.1	4.9	5.8	5.8	0.060941	0.844828	1.19512	1	2	2	3	0	3	-1.96332
1	25	PTC	2	2	32.7	20.2	22.4	32.7	7.73836	0.901786	0.617737	4	2	2	0	2	3	0.30106
1	52	PTMC	1	1	9.8	10.4	7.9	10.4	0.421103	1.31646	1.06122	2	2	2	3	0	3	-1.69549
1	40	PTC	2	4	15.8	9.5	11.1	15.8	0.871376	0.855856	0.601266	2	2	2	0	2	3	-0.344754
1	26	PTMC	1	1	4	3.5	3.5	4	0.025627	1	0.875	1	2	2	3	0	0	-3.40656
1	31	PTC	1	1	14.5	10.4	12.3	14.5	0.970081	0.845528	0.717241	6	2	2	0	2	0	-1.76467
1	65	PTMC	1	1	4.7	5.3	4.5	5.3	0.0586257	1.17778	1.12766	4	2	2	3	0	0	-3.32668
1	45	PTC	1	1	10.4	10.4	7.1	10.4	0.401631	1.46479	1	5	2	2	3	2	0	-1.9883
1	59	PTC	1	1	10	7.4	12.6	12.6	0.487645	0.587302	0.74	7	2	2	0	2	3	-0.522946
2	47	PTC	1	1	13.5	10.7	11.1	13.5	0.838576	0.963964	0.792593	2	2	2	0	2	1	-1.37565
1	48	PTMC	1	1	7.6	6.4	5.9	7.6	0.150088	1.08475	0.842105	2	2	2	3	0	0	-3.18736
1	65	PTMC	1	1	3.7	2.8	3	3.7	0.0162548	0.933333	0.756757	2	2	2	0	0	0	-3.42489
1	49	PTC	1	1	28.1	13.1	14.6	28.1	2.81081	0.89726	0.466192	1	2	2	0	2	2	-0.13216
2	24	PTC	1	1	37.1	23	26.3	37.1	11.7371	0.874525	0.619946	1	2	2	0	2	3	0.33434
1	54	PTC	1	1	11.8	10.4	8.6	11.8	0.55197	1.2093	0.881356	1	2	2	3	0	0	-2.94727
2	48	PTC	1	1	15.1	12.1	11.3	15.1	1.0798	1.0708	0.801325	1	2	2	3	2	2	-0.845568
2	67	PTC	2	3	7.3	7.9	9.4	9.4	0.283517	0.840426	1.08219	2	2	2	3	2	3	-0.712095
1	33	PTMC	1	1	4.5	5.5	3.8	5.5	0.0491881	1.44737	1.22222	2	2	2	3	0	0	-3.3135
1	52	PTC	2	3	11.8	7	9.5	11.8	0.410398	0.736842	0.59322	1	2	2	0	2	0	-1.90063
1	50	PTMC	1	1	1.6	1.7	3.1	3.1	0.00440994	0.548387	1.0625	7	2	2	3	0	0	-3.46197
1	55	PTMC	1	1	10.6	6.5	7.9	10.6	0.284674	0.822785	0.613208	5	2	2	0	0	0	-3.00657
1	46	PTC	2	2	29.4	23	24.2	29.4	8.55839	0.950413	0.782313	4	2	2	0	2	3	0.043138
1	47	PTC	1	1	7	8.4	7.3	8.4	0.224493	1.15068	1.2	5	2	2	3	0	0	-3.14149
1	41	PTMC	1	1	4	3	3.5	4	0.021966	0.857143	0.75	1	2	2	0	0	0	-3.40634
2	51	PTMC	1	1	4.4	8.2	5.4	8.2	0.101897	1.51852	1.86364	4	2	2	3	0	0	-3.14662
1	35	PTC	2	2	11.5	7.2	6.7	11.5	0.290139	1.07463	0.626087	5	2	2	3	0	0	-2.9502
1	32	PTMC	1	1	6.2	6.6	6.1	6.6	0.130547	1.08197	1.06452	4	2	2	3	0	0	-3.24916
1	48	PTC	2	4	12.7	11.7	10	12.7	0.777126	1.17	0.92126	4	2	2	3	2	0	-1.8663
2	60	PTMC	1	1	8.3	5.6	6.3	8.3	0.153147	0.888889	0.674699	4	2	2	0	0	3	-1.81144
2	35	PTMC	1	1	4.5	5.5	4.7	5.5	0.060838	1.17021	1.22222	5	2	2	3	0	0	-3.31421
1	28	PTMC	1	1	9.2	6.8	6.3	9.2	0.206129	1.07937	0.73913	2	2	2	3	0	3	-1.75797
1	55	PTMC	1	1	4.6	3	3.6	4.6	0.0259826	0.833333	0.652174	2	2	2	0	0	0	-3.36878
2	19	PTC	2	4	23.5	21.7	15.3	23.5	4.08057	1.4183	0.923404	5	2	2	3	2	2	-0.499415
1	58	PTMC	1	1	7.4	7.1	6.9	7.4	0.189601	1.02899	0.959459	4	2	2	0	0	0	-3.20237
2	23	PTMC	2	4	28.6	16.6	23.3	28.6	5.78538	0.712446	0.58042	5	2	2	0	2	3	0.161892
1	25	PTMC	2	2	5.2	5.3	4.1	5.3	0.0590969	1.29268	1.01923	5	2	2	3	0	0	-3.3267
1	52	PTMC	1	1	2.5	3.8	4	4	0.019874	0.95	1.52	2	2	2	3	0	0	-3.40621
1	49	PTMC	1	1	16.9	10.4	11.7	16.9	1.07549	0.888889	0.615385	5	1	2	0	2	3	-0.287905
1	50	PTMC	1	1	6.3	7.7	5	7.7	0.126854	1.54	1.22222	4	2	2	3	0	0	-3.17964
2	65	PTMC	1	1	12.7	10.3	11.6	12.7	0.793598	0.887931	0.811024	5	2	2	0	2	0	-1.86731
1	44	PTMC	1	1	3	2.5	4	4	0.01569	0.625	0.833333	7	2	2	0	0	0	-3.40596
1	60	PTMC	1	1	7.3	7.1	7	7.3	0.18975	1.01429	0.972603	5	2	2	3	0	2	-2.32067
1	39	PTC	1	1	13.2	9.8	10.5	13.2	0.71038	0.933333	0.742424	5	2	2	0	2	0	-1.83073
1	45	PTMC	1	1	4.9	3.7	2.8	4.9	0.0265496	1.32143	0.755102	7	2	2	3	0	0	-3.34992
1	39	PTC	1	1	10.3	11	9.8	11	0.580708	1.12245	1.06796	2	2	2	3	0	3	-1.66742
1	51	PTMC	1	1	5.9	10.6	6.3	10.6	0.206063	1.68254	1.79661	2	2	2	3	2	0	-1.96377
1	31	PTC	2	2	18.2	13.1	17.6	18.2	2.19461	0.744318	0.71978	2	2	2	0	2	3	-0.274271
1	42	PTMC	1	1	5.4	4.4	4.4	5.4	0.0546765	1	0.814815	4	2	2	3	0	0	-3.32014
1	21	PTC	2	2	13.7	9.3	9.7	13.7	0.646364	0.958763	0.678832	4	2	2	0	2	0	-1.79533
1	57	PTMC	2	2	6.7	6.3	6.7	6.7	0.147908	0.940299	0.940299	5	2	2	0	0	0	-3.24392
1	48	PTMC	1	1	6.2	7.1	5.3	7.1	0.122019	1.33962	1.14516	2	2	2	3	2	0	-2.17914
1	31	PTC	2	4	28.2	19.4	18	28.2	5.15021	1.07778	0.687943	1	2	2	3	3	0	-0.637563
1	39	PTC	1	1	13.9	10.9	13.5	13.9	1.06974	0.807407	0.784173	1	2	2	0	2	3	-0.476554
1	31	PTC	2	2	13.1	10.6	8	13.1	0.58099	1.325	0.80916	1	2	2	3	2	3	-0.49714
2	64	PTMC	1	1	3.8	4.1	3.3	4.1	0.0268895	1.24242	1.07895	2	2	2	3	0	0	-3.40034
2	51	PTMC	1	1	3.3	3.8	3.5	3.8	0.0229545	1.08571	1.15152	1	2	2	3	2	0	-2.381
1	51	PTMC	1	1	4.4	4.4	4.4	4.4	0.0445512	1	1	1	2	2	3	0	0	-3.38252
2	35	PTMC	2	2	8.7	6.9	6.7	8.7	0.210351	1.02985	0.793103	2	2	2	3	0	3	-1.78973
1	43	PTMC	1	1	3.7	5.4	3.5	5.4	0.0365734	1.54286	1.45946	1	2	2	3	0	3	-1.98703
1	51	PTC	1	1	9	9	8.2	9	0.347377	1.09756	1	1	2	2	3	0	0	-3.11119
1	53	PTMC	1	1	4.5	3.8	3.7	4.5	0.0330902	1.02703	0.844444	2	2	2	3	0	0	-3.37552
1	48	PTMC	1	1	8.7	6	6.9	8.7	0.188374	0.869565	0.689655	5	2	2	0	0	0	-3.12039
2	52	PTC	2	2	12	7.6	8.9	12	0.424509	0.853933	0.633333	2	2	2	0	0	3	-1.5949
1	35	PTC	2	4	13.1	6.5	9	13.1	0.400801	0.722222	0.496183	4	2	2	0	2	3	-0.486149
1	40	PTMC	1	1	4.8	4.3	3.9	4.8	0.0420994	1.10256	0.895833	5	2	2	3	0	0	-3.35717
1	30	PTC	2	2	9.3	7.8	8.6	9.3	0.32627	0.906977	0.83871	2	2	2	0	2	0	-2.053
2	48	PTC	1	1	19.5	10.1	14.2	19.5	1.46267	0.711268	0.517949	2	2	2	0	2	1	-1.03572
1	53	PTMC	1	1	11.3	8.4	18	18	0.893577	0.466667	0.743363	5	2	2	0	2	0	-1.53951
2	81	PTMC	2	3	41.1	39.2	46.5	46.5	39.1816	0.843011	0.953771	4	2	2	0	3	3	-0.22858
2	41	PTMC	2	3	5.3	5.5	4.5	5.5	0.0686045	1.22222	1.03774	7	2	2	3	2	0	-2.27668
1	59	PTC	1	1	8.7	10.6	7.8	10.6	0.376202	1.35897	1.21839	5	2	2	3	0	2	-2.12415
2	35	PTC	2	4	27.1	18.4	20.7	27.1	5.39833	0.888889	0.678967	4	2	2	0	2	2	-0.352998
1	43	PTC	1	1	15	9.3	11.2	15	0.817135	0.830357	0.62	7	2	2	0	3	0	-1.20485
2	34	PTMC	2	2	4.1	4.7	3.1	4.7	0.0312425	1.51613	1.14634	5	2	2	3	0	0	-3.36281
1	33	PTMC	1	1	3.7	3.6	7.2	7.2	0.0501578	0.5	0.972973	4	2	2	0	0	0	-3.20646
1	33	PTMC	1	1	5.5	7.6	4.7	7.6	0.102749	1.61702	1.38182	5	2	2	3	0	0	-3.18447
2	43	PTMC	1	1	5.8	3.1	4.3	5.8	0.0404352	0.72093	0.534483	1	2	2	0	0	3	-1.96207
1	26	PTC	2	2	34	15.3	18.3	34	4.97878	0.836066	0.45	2	2	2	0	2	0	-0.780706
1	61	PTMC	1	1	6.2	5.3	3.4	6.2	0.0584317	1.55882	0.854839	2	2	2	3	0	3	-1.93796
2	31	PTMC	1	1	8.6	6.5	5.7	8.6	0.166643	1.14035	0.755814	5	2	2	3	0	0	-3.12537
1	21	PTMC	2	2	10.5	8.4	8.6	10.5	0.396706	0.976744	0.8	5	2	2	0	2	2	-1.0937
2	34	PTMC	1	1	5.4	5.5	5.2	5.5	0.0807721	1.05769	1.01852	1	2	2	3	0	0	-3.31543
1	32	PTC	1	1	13.5	13.1	11	13.5	1.01742	1.19091	0.97037	5	2	2	3	0	0	-2.86856
1	54	PTC	1	1	10.7	10.5	10.8	10.8	0.634598	0.972222	0.981308	4	2	2	0	0	0	-3.01531
1	27	PTMC	2	2	10.4	10.7	11.1	11.1	0.646014	0.963964	1.02885	5	2	2	3	2	3	-0.627107
1	35	PTC	2	2	22.4	14.2	12.8	22.4	2.12935	1.10937	0.633929	5	2	2	3	2	3	-0.00569064
1	47	PTC	1	1	12.3	15.6	17.6	17.6	1.76622	0.886364	1.26829	1	2	2	3	2	3	-0.285939
1	49	PTMC	2	2	7.4	6.8	5.8	7.4	0.152641	1.17241	0.918919	2	2	2	3	0	0	-3.20011
1	28	PTC	2	2	16.8	12.2	12.5	16.8	1.33993	0.976	0.72619	2	2	2	0	2	2	-0.754335
2	30	PTMC	1	1	5	5.3	4.7	5.3	0.0651397	1.12766	1.06	3	2	2	3	0	0	-3.32707
1	30	PTMC	1	1	3.8	4.4	4	4.4	0.0349782	1.1	1.15789	3	2	2	3	0	0	-3.38193
1	28	PTMC	1	1	5.4	8	5.4	8	0.122005	1.48148	1.48148	5	2	2	3	0	0	-3.16044
1	33	PTC	2	4	25.9	18.8	21.3	25.9	5.42424	0.882629	0.725869	5	2	2	0	2	2	-0.430179
1	37	PTMC	1	1	7.7	6.8	4.5	7.7	0.123229	1.51111	0.883117	2	2	2	3	0	3	-1.84742
1	55	PTC	2	3	32.5	27.6	32.9	32.9	15.4344	0.838906	0.849231	2	2	2	0	2	1	-1.0438
1	37	PTMC	1	1	8	5.8	7.1	8	0.172297	0.816901	0.725	4	2	2	0	0	0	-3.16351
1	67	PTMC	1	1	6	6.5	5.7	6.5	0.116263	1.14035	1.08333	5	2	2	3	2	0	-2.21659
1	43	PTMC	1	1	3.4	3.5	3.2	3.5	0.0199158	1.09375	1.02941	5	2	2	3	0	0	-3.43771
1	46	PTC	2	2	9.6	9.9	9.8	9.9	0.487118	1.0102	1.03125	5	2	2	3	3	2	-0.618014
1	50	PTC	2	2	16.5	8.8	7.6	16.5	0.577141	1.15789	0.533333	5	2	2	3	2	3	-0.282706
1	61	PTMC	1	1	6.4	7.2	5.3	7.2	0.127729	1.35849	1.125	5	2	2	3	2	3	-0.841191
1	55	PTMC	1	1	2.3	3.3	2.1	3.3	0.0083361	1.57143	1.43478	5	2	2	3	0	0	-3.44961
2	38	PTMC	2	2	25.4	13.3	17.8	25.4	3.1449	0.747191	0.523622	4	1	2	0	0	3	-0.916639
1	21	PTMC	2	4	7.4	7.1	6	7.4	0.164871	1.18333	0.959459	4	2	2	3	0	3	-1.86886
1	62	PTC	1	1	37	35.7	48.6	48.6	33.5744	0.734568	0.964865	4	2	2	0	2	3	-0.273237
1	43	PTC	2	4	19.4	14.6	13.4	19.4	1.985	1.08955	0.752577	5	2	2	3	2	2	-0.629885
1	48	PTMC	1	1	6.3	6.3	5.9	6.3	0.122471	1.0678	1	2	2	2	3	2	0	-2.22957
2	59	PTMC	1	1	3.5	3.9	3.8	3.9	0.027128	1.02632	1.11429	2	2	2	3	0	0	-3.41295
1	60	PTMC	1	1	4.5	3.7	3.2	4.5	0.0278654	1.15625	0.822222	3	2	2	3	0	0	-3.3752
1	44	PTMC	2	2	8.2	4.6	5.5	8.2	0.108502	0.836364	0.560976	2	2	2	0	2	0	-2.10902
1	52	PTMC	1	1	3.2	3.7	2.9	3.7	0.0179577	1.27586	1.15625	2	2	2	3	0	0	-3.425
1	49	PTMC	1	1	6.1	4.9	4.5	6.1	0.0703461	1.08889	0.803279	2	2	2	3	0	3	-1.94499
1	56	PTMC	1	1	3.3	3.3	2.5	3.3	0.0142387	1.32	1	2	2	2	3	0	0	-3.44997
1	34	PTMC	1	1	6.1	4.3	4.5	6.1	0.0617323	0.955556	0.704918	2	2	2	0	0	0	-3.27647
1	41	PTMC	1	1	5.3	6.8	5.1	6.8	0.0961295	1.33333	1.28302	5	2	2	3	0	0	-3.23446
1	50	PTC	2	2	19.2	10.1	12.1	19.2	1.22718	0.834711	0.526042	2	2	2	0	2	2	-0.596258
1	53	PTC	2	4	11	11.1	10.5	11.1	0.670512	1.05714	1.00909	5	2	2	3	0	3	-1.6666
2	21	PTC	2	3	47	23.1	30.5	47	17.3185	0.757377	0.491489	4	2	2	0	2	3	0.617569
1	43	PTMC	1	1	5.6	3.7	4.3	5.6	0.0465972	0.860465	0.660714	2	2	2	0	0	0	-3.30704
1	63	PTC	1	1	8.5	5.9	11.4	11.4	0.299004	0.517544	0.694118	7	2	2	0	0	2	-2.06904
1	48	PTC	1	1	9.6	9	10.4	10.4	0.469947	0.865385	0.9375	1	2	2	0	0	0	-3.03047
1	44	PTMC	1	1	2.3	2.4	2	2.4	0.00577392	1.2	1.04348	2	2	2	3	0	0	-3.50615
2	55	PTC	1	1	8.1	8	8.1	8.1	0.274512	0.987654	0.987654	2	2	2	0	0	0	-3.16345
1	45	PTMC	1	1	9	5.8	6.4	9	0.174724	0.90625	0.644444	4	2	2	0	0	0	-3.10066
1	42	PTC	1	1	11.1	8.5	8.9	11.1	0.439171	0.955056	0.765766	2	2	2	0	0	0	-2.98449
1	30	PTMC	1	1	7.3	4.6	5.5	7.3	0.0965929	0.836364	0.630137	2	2	2	0	0	0	-3.20299
1	35	PTMC	1	1	5.8	4.5	4.2	5.8	0.0573313	1.07143	0.775862	5	2	2	3	0	0	-3.2951
1	44	PTC	1	1	12	9.7	10.5	12	0.639211	0.92381	0.808333	2	2	2	0	2	3	-0.569992
1	48	PTMC	1	1	4.1	4.4	4	4.4	0.0377397	1.1	1.07317	5	2	2	3	0	0	-3.3821
2	39	PTMC	1	1	3.2	4.6	3.5	4.6	0.026945	1.31429	1.4375	6	2	2	3	0	0	-3.36884
2	41	PTMC	1	1	8.5	6.7	6.6	8.5	0.19658	1.01515	0.788235	4	2	1	3	0	2	-2.24549
1	42	PTMC	1	1	4.5	7.9	5.8	7.9	0.107837	1.36207	1.75556	4	2	2	3	0	0	-3.16588
1	48	PTMC	1	1	11.8	17.1	8.9	17.1	0.939225	1.92135	1.44915	5	2	2	3	2	0	-1.59899
1	44	PTMC	1	1	3.6	4.4	4	4.4	0.0331373	1.1	1.22222	3	2	2	3	0	0	-3.38182
2	74	PTC	1	1	14	12.2	12.5	14	1.11661	0.976	0.871429	6	2	2	0	2	0	-1.80511
2	71	PTMC	1	1	10.5	6.7	8	10.5	0.294344	0.8375	0.638095	7	2	2	0	2	3	-0.643455
1	31	PTC	1	1	12.1	11.7	11.5	12.1	0.851473	1.01739	0.966942	5	2	2	3	0	0	-2.94664
1	65	PTC	1	1	5.1	5.5	8.3	8.3	0.121762	0.662651	1.07843	5	1	2	3	0	0	-3.14153
1	43	PTMC	2	2	8.1	9.4	8.4	9.4	0.334498	1.11905	1.16049	4	2	2	3	0	0	-3.0852
1	36	PTMC	1	1	4.2	4.5	3.5	4.5	0.0345965	1.28571	1.07143	4	2	2	3	0	0	-3.37561
1	53	PTMC	2	2	6.7	6.4	5.6	6.7	0.125587	1.14286	0.955224	5	2	2	3	0	3	-1.91056
1	54	PTC	2	2	40	28.7	35.6	40	21.3744	0.80618	0.7175	1	1	2	0	2	3	-0.0708373
1	47	PTMC	1	1	2.1	3	2.2	3	0.00724878	1.36364	1.42857	5	2	2	3	0	0	-3.46844
1	34	PTMC	1	1	6.4	7.9	6.7	7.9	0.177167	1.1791	1.23438	5	2	2	3	0	0	-3.17011
1	69	PTC	1	1	10.7	9.7	13.1	13.1	0.711096	0.740458	0.906542	7	2	2	0	2	0	-1.83708
1	64	PTC	1	1	6.1	5.3	5.5	6.1	0.0929972	0.963636	0.868852	6	2	2	0	0	0	-3.27837
1	50	PTC	2	4	30.6	32.7	39.3	39.3	20.5666	0.832061	1.06863	1	1	2	3	2	3	-0.0656652
2	52	PTC	2	3	10.6	7.4	7.9	10.6	0.324091	0.936709	0.698113	2	2	2	0	2	3	-0.63897
1	38	PTC	1	1	17.8	12.6	13.1	17.8	1.53661	0.961832	0.707865	2	2	2	0	0	0	-2.62933
1	43	PTMC	1	1	6.4	3.6	4.3	6.4	0.0518147	0.837209	0.5625	2	2	2	0	0	0	-3.25696
1	51	PTMC	1	1	5.2	4.1	4.4	5.2	0.0490616	0.931818	0.788462	5	2	2	0	0	0	-3.33239
2	49	PTMC	1	1	4.6	3.8	3.5	4.6	0.0319971	1.08571	0.826087	2	2	2	3	0	3	-2.03715
2	26	PTC	2	2	21.4	12.5	18.5	21.4	2.5882	0.675676	0.584112	4	2	2	0	2	2	-0.54068
1	46	PTMC	1	1	5	4.7	5	5	0.0614525	0.94	0.94	4	2	2	0	0	0	-3.34575
1	58	PTMC	1	1	5.2	4.8	4.6	5.2	0.0600488	1.04348	0.923077	2	2	2	3	0	0	-3.33306
1	39	PTMC	1	1	6.8	4.4	3.8	6.8	0.059463	1.15789	0.647059	7	2	2	3	0	0	-3.23223
1	62	PTC	1	1	9.1	10.1	8.4	10.1	0.403779	1.20238	1.10989	2	2	2	3	0	0	-3.04533
1	47	PTMC	2	4	64.7	22.9	29.3	64.7	22.7043	0.78157	0.353941	4	2	1	0	2	3	1.40413
1	43	PTMC	1	1	6.3	6.8	6.2	6.8	0.138913	1.09677	1.07937	5	2	2	3	0	0	-3.23707
1	51	PTMC	1	1	4.7	5.5	4.3	5.5	0.0581341	1.27907	1.17021	5	2	2	3	0	0	-3.31405
1	54	PTMC	1	1	2.6	2.3	3.1	3.1	0.00969537	0.741935	0.884615	5	2	2	0	0	0	-3.46229
2	56	PTMC	2	2	8.1	5.2	7.6	8.1	0.167419	0.684211	0.641975	5	2	2	0	0	0	-3.15691
1	55	PTMC	1	1	6.2	4.4	6	6.2	0.0856046	0.733333	0.709677	2	2	2	0	0	0	-3.27162
1	30	PTMC	2	2	14	9.5	8.5	14	0.591251	1.11765	0.678571	1	2	2	3	2	3	-0.441066
1	34	PTMC	2	2	5.9	3.5	4.9	5.9	0.0529198	0.714286	0.59322	2	2	2	0	0	3	-1.95653
1	31	PTMC	1	1	5.2	4.8	3.8	5.2	0.0496055	1.26316	0.923077	5	2	2	3	0	0	-3.33243
1	34	PTC	1	1	12.4	10.4	10.1	12.4	0.681205	1.0297	0.83871	4	1	2	3	2	3	-0.547354
2	66	PTMC	1	1	3.7	6.8	5.1	6.8	0.0671093	1.33333	1.83784	4	2	2	3	0	0	-3.23269
2	57	PTC	1	1	13.7	15.1	15.1	15.1	1.63371	1	1.10219	5	2	2	3	0	0	-2.80536
1	49	PTMC	1	1	8.3	6.7	7.1	8.3	0.206497	0.943662	0.807229	2	2	2	0	2	0	-2.1087
2	45	PTC	2	2	10.3	14.3	8.7	14.3	0.670184	1.64368	1.38835	3	2	2	3	2	3	-0.426981
1	27	PTMC	2	3	7.4	10.8	7.8	10.8	0.326026	1.38462	1.45946	2	2	2	3	2	2	-1.07049
1	35	PTMC	1	1	9.2	7.6	7.9	9.2	0.288888	0.962025	0.826087	5	2	2	0	0	0	-3.09502
1	55	PTMC	1	1	4.7	2.7	3.3	4.7	0.0219017	0.818182	0.574468	5	2	2	0	0	0	-3.36224
1	50	PTMC	1	1	9.4	8.5	8.2	9.4	0.342659	1.03659	0.904255	5	2	2	3	0	0	-3.0857
1	28	PTC	2	2	16.7	12.1	15.2	16.7	1.60638	0.796053	0.724551	4	2	2	0	2	3	-0.332889
1	38	PTMC	1	1	3	2.8	3.3	3.3	0.0144976	0.848485	0.933333	4	2	2	0	0	0	-3.44998
1	33	PTMC	1	1	6.4	6.8	6.7	6.8	0.152498	1.01493	1.0625	4	2	2	3	0	3	-1.9059
1	50	PTC	2	2	13	10.5	10.7	13	0.763868	0.981308	0.807692	4	2	1	0	2	2	-0.958596
1	54	PTC	2	4	13.7	11.4	11.5	13.7	0.939345	0.991304	0.832117	2	2	2	0	2	0	-1.8132
1	48	PTC	1	1	32.3	22.6	31.9	32.3	12.1788	0.708464	0.69969	7	1	2	0	3	3	0.523995
1	42	PTMC	2	3	12.1	8.6	11	12.1	0.598657	0.781818	0.710744	4	2	2	0	2	2	-1.00522
1	45	PTMC	1	1	6.8	7	5.9	7	0.146879	1.18644	1.02941	4	2	2	3	0	0	-3.22496
1	49	PTC	1	1	10.4	10	9.4	10.4	0.511285	1.06383	0.961538	5	2	2	3	0	0	-3.03299
1	66	PTC	1	1	13.5	7.4	8.3	13.5	0.433656	0.891566	0.548148	5	2	2	0	2	1	-1.35095
1	44	PTMC	1	1	2.9	3.6	2.6	3.6	0.0141963	1.38462	1.24138	5	2	2	3	0	0	-3.43107
1	47	PTMC	1	1	6.9	7	7.1	7.1	0.179352	0.985915	1.01449	5	2	2	3	2	3	-0.85064
1	36	PTMC	1	1	2.8	3	3.6	3.6	0.0158155	0.833333	1.07143	5	2	2	3	0	0	-3.43116
2	64	PTMC	1	1	3.9	4.2	3.3	4.2	0.0282702	1.27273	1.07692	5	2	2	3	0	0	-3.39412
1	51	PTC	2	4	26.6	25.1	20.5	26.6	7.15832	1.22439	0.943609	5	2	2	3	2	3	-0.0478573
1	21	PTC	2	4	15.4	12.5	16.7	16.7	1.68131	0.748503	0.811688	4	2	1	0	2	3	-0.33746
1	44	PTMC	1	1	7.3	4.3	5.7	7.3	0.0935767	0.754386	0.589041	1	2	2	0	2	0	-2.16481
1	46	PTMC	1	1	4.4	4.3	4.9	4.9	0.0484863	0.877551	0.977273	1	2	2	0	0	0	-3.35126
1	26	PTC	2	2	9.7	6.5	9.2	9.7	0.303371	0.706522	0.670103	1	2	2	0	0	3	-1.73241
2	51	PTC	1	1	6.9	6.9	8	8	0.1992	0.8625	1	2	2	2	3	0	0	-3.16515
1	50	PTC	1	1	9.4	11	8.6	11	0.465073	1.27907	1.17021	5	2	2	3	0	0	-2.99237
1	39	PTMC	2	2	5.2	6.1	6.1	6.1	0.101196	1	1.17308	5	2	2	3	2	0	-2.24087
1	54	PTMC	1	1	15.9	8.7	11.9	15.9	0.860924	0.731092	0.54717	7	2	2	0	3	3	0.181184
1	47	PTMC	1	1	9.3	7.6	7.9	9.3	0.292029	0.962025	0.817204	2	2	2	0	0	0	-3.08891
1	62	PTMC	1	1	2.2	2.3	3.6	3.6	0.00952697	0.638889	1.04545	4	2	2	3	0	1	-2.98678
1	41	PTMC	2	3	8.6	8.6	6.3	8.6	0.243691	1.36508	1	5	2	2	3	0	2	-2.24207
1	48	PTMC	1	1	10.7	14.1	12.7	14.1	1.00209	1.11024	1.31776	4	2	2	3	2	0	-1.79183
1	27	PTMC	2	2	7.8	5.3	6	7.8	0.129725	0.883333	0.679487	5	2	2	0	0	0	-3.17351
2	35	PTMC	1	1	12.5	8	9.5	12.5	0.49685	0.842105	0.64	5	2	2	0	0	2	-2.01181
1	33	PTC	1	1	16.3	9.3	17	17	1.34779	0.547059	0.570552	6	2	2	0	2	3	-0.298215
1	49	PTMC	1	1	4.7	5	4.3	5	0.0528492	1.16279	1.06383	4	2	2	3	0	0	-3.34522
1	44	PTMC	1	1	8.2	6.6	7.8	8.2	0.220777	0.846154	0.804878	5	2	2	0	0	3	-1.82187
1	54	PTC	2	2	47.6	26.7	35.3	47.6	23.4636	0.756374	0.560924	7	2	2	0	3	3	0.799521
1	48	PTMC	1	1	2.4	4	3.1	4	0.0155645	1.29032	1.66667	1	2	2	3	0	0	-3.40595
1	46	PTMC	1	1	7.2	5.9	5.2	7.2	0.115529	1.13462	0.819444	7	2	2	3	0	0	-3.21045
1	34	PTC	2	4	12.7	10.6	8.7	12.7	0.612534	1.21839	0.834646	5	2	2	3	2	2	-0.968265
1	38	PTC	2	2	29.6	16.2	23.6	29.6	5.91862	0.686441	0.547297	4	2	2	0	2	0	-1.11524
1	29	PTMC	1	1	4.1	4.3	4	4.3	0.036882	1.075	1.04878	1	2	2	3	0	0	-3.38835
1	30	PTC	2	2	13.1	4.6	13.6	13.6	0.428617	0.338235	0.351145	7	2	2	0	3	0	-1.26935
1	29	PTMC	1	1	3.1	4	2.7	4	0.01751	1.48148	1.29032	5	2	2	3	0	0	-3.40607
1	43	PTC	1	1	6.2	4.3	5.7	6.2	0.0794761	0.754386	0.693548	5	2	2	0	0	0	-3.27125
1	55	PTMC	2	3	7.7	5	9.4	9.4	0.189274	0.531915	0.649351	7	2	2	0	3	3	-0.187346
2	52	PTMC	1	1	7.6	6.3	8	8	0.20033	0.7875	0.828947	2	2	2	0	0	0	-3.16522
1	45	PTMC	1	1	3.1	3.5	2.8	3.5	0.0158887	1.25	1.12903	2	2	2	3	0	0	-3.43747
1	54	PTMC	1	1	4.7	4.1	3.8	4.7	0.0382972	1.07895	0.87234	2	2	2	3	0	0	-3.36324
1	26	PTMC	2	2	7.1	3.5	2.8	7.1	0.0363903	1.25	0.492958	2	2	2	3	0	0	-3.21192
1	53	PTMC	1	1	5.4	5.2	4.3	5.4	0.0631491	1.2093	0.962963	5	2	2	3	0	0	-3.32065
1	50	PTC	2	4	10.6	8.2	8.7	10.6	0.395495	0.942529	0.773585	3	2	2	0	2	3	-0.643325
1	47	PTC	1	1	11.6	9	8.6	11.6	0.46957	1.04651	0.775862	5	2	2	3	0	0	-2.95484
2	51	PTMC	1	1	3.1	4.4	3.6	4.4	0.0256814	1.22222	1.41935	5	2	2	3	0	0	-3.38137
1	35	PTMC	2	2	4.5	4.9	4.8	4.9	0.0553543	1.02083	1.08889	2	2	2	3	0	0	-3.35168
1	48	PTMC	2	2	5.3	6.4	5.3	6.4	0.0940228	1.20755	1.20755	1	2	2	3	0	0	-3.25954
1	34	PTMC	1	1	3.2	2.6	2.5	3.2	0.0108784	1.04	0.8125	1	2	2	3	0	0	-3.45606
1	24	PTC	2	2	10.1	9.6	14.1	14.1	0.715012	0.680851	0.950495	7	2	2	0	3	3	0.0766843
1	51	PTC	1	1	9.3	11.5	9.5	11.5	0.531381	1.21053	1.23656	2	2	2	3	0	0	-2.96491
2	24	PTC	1	1	13.6	11.8	10.5	13.6	0.881276	1.12381	0.867647	1	2	2	3	3	3	0.0350422
1	36	PTC	1	1	9.1	9.3	9	9.3	0.398353	1.03333	1.02198	5	2	2	3	0	3	-1.7634
1	51	PTC	1	1	7.6	7.6	7.8	7.8	0.235626	0.974359	1	2	2	2	3	2	0	-2.14197
1	31	PTMC	1	1	13	7.2	8.4	13	0.411204	0.857143	0.553846	1	2	1	0	0	3	-1.53108
1	60	PTC	1	1	14.8	12.8	13.5	14.8	1.33754	0.948148	0.864865	5	2	2	0	2	3	-0.43619
2	40	PTMC	1	1	6.7	8.1	7.3	8.1	0.207197	1.10959	1.20896	3	2	2	3	0	3	-1.82734
2	32	PTMC	2	2	8.5	5.9	6.1	8.5	0.159994	0.967213	0.694118	2	2	2	0	2	2	-1.20526
2	48	PTMC	1	1	5	3	4.1	5	0.0321645	0.731707	0.6	1	2	2	0	2	0	-2.30596
2	37	PTMC	2	2	8.2	7.9	6	8.2	0.20328	1.31667	0.963415	2	2	2	3	0	0	-3.1528
1	32	PTMC	1	1	10.8	8	9	10.8	0.406685	0.888889	0.740741	2	2	2	0	2	0	-1.96341
1	56	PTMC	1	1	19.9	15.3	19.9	19.9	3.16883	0.768844	0.768844	1	2	2	0	2	1	-1.1146
2	62	PTMC	1	1	5.9	6.1	5.4	6.1	0.101643	1.12963	1.0339	4	2	2	3	0	3	-1.9469
2	28	PTC	2	2	28.3	13.2	18.3	28.3	3.57531	0.721311	0.466431	5	2	2	0	2	3	0.277806
1	70	PTC	2	4	16.4	15.6	9.8	16.4	1.31128	1.59184	0.95122	2	2	2	3	2	3	-0.333788
1	46	PTMC	1	1	2.2	2.9	2.2	2.9	0.00734083	1.31818	1.31818	2	2	2	3	0	0	-3.47475
1	43	PTMC	1	1	6.6	4.6	5.6	6.6	0.0889184	0.821429	0.69697	2	2	2	0	2	0	-2.20862
1	45	PTC	2	2	19.7	14.9	18.5	19.7	2.84005	0.805405	0.756345	4	2	2	0	2	3	-0.219143
1	61	PTMC	1	1	7.8	6.8	5.3	7.8	0.147022	1.28302	0.871795	2	2	2	3	0	0	-3.17457
1	52	PTMC	1	1	3.2	3.8	3.4	3.8	0.0216229	1.11765	1.1875	5	2	2	3	0	0	-3.41892
1	44	PTMC	1	1	5.3	6.2	5.1	6.2	0.0876475	1.21569	1.16981	3	2	2	3	0	0	-3.27175
2	50	PTMC	2	2	13.1	9.1	12.2	13.1	0.760631	0.745902	0.694656	2	2	2	0	2	2	-0.952099
1	42	PTMC	1	1	4.8	3.8	2.8	4.8	0.0267107	1.35714	0.791667	5	2	2	3	0	0	-3.35623
1	58	PTC	1	1	14.9	8.3	12	14.9	0.776153	0.691667	0.557047	4	2	2	0	2	0	-1.72765
2	60	PTMC	2	2	6.8	6.4	6.3	6.8	0.143394	1.01587	0.941176	5	2	2	3	0	0	-3.23735
1	49	PTMC	1	1	4.8	3.6	3.7	4.8	0.0334385	0.972973	0.75	5	2	2	0	2	0	-2.31864
1	51	PTC	1	1	11.8	8	9.8	11.8	0.483838	0.816327	0.677966	2	2	2	0	2	2	-1.01711
1	43	PTMC	1	1	3.1	3.4	3.3	3.4	0.018191	1.0303	1.09677	2	2	2	3	0	0	-3.44391
1	64	PTMC	1	1	6.7	5.7	6.3	6.7	0.125832	0.904762	0.850746	2	2	2	0	0	0	-3.24258
1	54	PTMC	2	2	4.7	3.4	5.6	5.6	0.0468022	0.607143	0.723404	7	2	2	0	2	0	-2.26905
2	52	PTC	1	1	9.7	9.1	8.3	9.7	0.383171	1.09639	0.938144	5	2	2	3	0	0	-3.06927
1	38	PTMC	1	1	3.7	4	3.5	4	0.0270914	1.14286	1.08108	5	2	2	3	0	0	-3.40665
1	51	PTMC	1	1	7.6	7.6	7.2	7.6	0.217501	1.05556	1	2	2	2	3	0	0	-3.19147
2	65	PTC	1	1	7.7	5.5	2.8	7.7	0.0620173	1.96429	0.714286	2	2	2	3	0	0	-3.17568
2	61	PTMC	2	2	5.2	8.2	6.8	8.2	0.151645	1.20588	1.57692	2	2	2	3	2	0	-2.11165
1	17	PTMC	1	1	8.3	4.7	6.7	8.3	0.136695	0.701493	0.566265	5	2	2	0	2	3	-0.772438
2	36	PTMC	1	1	4.7	3.1	4.1	4.7	0.0312425	0.756098	0.659574	2	2	2	0	2	2	-1.43681
1	45	PTMC	1	1	2.9	5.8	3.5	5.8	0.030789	1.65714	2	4	2	2	3	0	0	-3.29348
2	38	PTMC	1	1	4	7.1	4.3	7.1	0.0638688	1.65116	1.775	3	2	2	3	0	3	-1.8816
1	35	PTMC	1	1	4.7	6.3	4.8	6.3	0.0743329	1.3125	1.34043	5	2	2	3	0	0	-3.26463
1	57	PTMC	1	1	4.3	3.5	3.6	4.3	0.0283361	0.972222	0.813953	5	2	2	0	0	0	-3.38783
1	45	PTC	1	1	9.5	12.6	9.1	12.6	0.569688	1.38462	1.32632	7	2	2	3	2	0	-1.85995
1	31	PTMC	1	1	4.1	3.8	3.6	4.1	0.029334	1.05556	0.926829	5	2	2	3	0	0	-3.40049
1	43	PTMC	1	1	2.8	3.4	2.4	3.4	0.0119495	1.41667	1.21429	5	2	2	3	0	0	-3.44353
1	31	PTMC	1	1	5.8	3.8	3.8	5.8	0.0438023	1	0.655172	5	2	2	3	2	0	-2.25627
1	64	PTMC	1	1	7	6.1	6.3	7	0.140692	0.968254	0.871429	1	2	2	0	0	2	-2.33658
1	58	PTMC	1	1	5.6	6	5.5	6	0.0966504	1.09091	1.07143	2	2	2	3	0	2	-2.3969
1	23	PTMC	2	2	4.7	5	3.7	5	0.0454749	1.35135	1.06383	2	2	2	3	0	2	-2.45677
1	63	PTMC	1	1	7.2	5.9	5.8	7.2	0.128859	1.01724	0.819444	3	2	2	3	0	3	-1.87926
1	25	PTMC	1	1	5.1	3.8	4	5.1	0.040543	0.95	0.745098	2	2	2	0	0	0	-3.33817
2	46	PTC	1	1	10.2	9.7	8.5	10.2	0.439838	1.14118	0.95098	4	2	2	3	2	0	-2.00323
1	51	PTMC	1	1	3	2.5	2.5	3	0.00980625	1	0.833333	4	2	2	3	0	0	-3.4686
1	53	PTMC	1	1	4.6	5.1	4.5	5.1	0.0552131	1.13333	1.1087	5	2	2	3	0	0	-3.33907
1	48	PTMC	1	1	8.9	7.6	9	9	0.318381	0.844444	0.853933	1	2	2	0	2	0	-2.07142
2	52	PTC	1	1	10.3	5.7	9.4	10.3	0.28863	0.606383	0.553398	7	2	2	0	2	0	-1.98771
1	68	PTMC	1	1	5.6	4.8	4.5	5.6	0.0632621	1.06667	0.857143	2	2	2	3	0	0	-3.30806
1	26	PTMC	1	1	5.2	8.5	4.3	8.5	0.0994014	1.97674	1.63462	1	2	2	3	0	0	-3.12756
1	53	PTMC	1	1	4.3	6.6	3.7	6.6	0.0549181	1.78378	1.53488	1	2	2	3	0	0	-3.24455
1	79	PTC	1	1	15.4	10.2	15.5	15.5	1.27337	0.658065	0.662338	7	2	2	0	3	1	-0.757176
2	40	PTMC	1	1	2.4	3.2	2.6	3.2	0.0104433	1.23077	1.33333	5	2	2	3	0	0	-3.45604
1	32	PTC	2	2	10.5	8.3	11.1	11.1	0.505932	0.747748	0.790476	2	2	2	0	0	3	-1.65656
2	32	PTMC	2	2	5.6	4.2	5.4	5.6	0.0664252	0.777778	0.75	4	2	2	0	0	0	-3.30825
1	43	PTMC	1	1	7.6	8	7.3	8	0.232128	1.09589	1.05263	5	2	2	3	2	0	-2.12916
1	51	PTMC	1	1	4.1	4.4	4.2	4.4	0.0396267	1.04762	1.07317	5	2	2	3	0	0	-3.38222
1	36	PTMC	1	1	3.3	5.4	3	5.4	0.0279596	1.8	1.63636	5	2	2	3	0	0	-3.31851
2	64	PTMC	1	1	9.7	9	9.1	9.7	0.415487	0.989011	0.927835	2	2	2	0	2	0	-2.03324
1	48	PTMC	2	2	2.5	3.3	2.3	3.3	0.00992392	1.43478	1.32	1	2	2	3	0	0	-3.44971
2	51	PTMC	1	1	10	5.7	7	10	0.208677	0.814286	0.57	2	2	2	0	2	0	-2.00173
1	47	PTC	1	1	12	10.5	11.5	12	0.757827	0.913043	0.875	2	2	2	0	0	0	-2.94723
1	48	PTMC	2	2	4.9	7.3	5.3	7.3	0.0991509	1.37736	1.4898	7	2	2	3	0	0	-3.20315
1	52	PTMC	1	1	7.4	8.8	6	8.8	0.204347	1.46667	1.18919	4	2	2	3	0	0	-3.11507
2	55	PTMC	2	2	5.1	7.9	4.2	7.9	0.088501	1.88095	1.54902	2	2	2	3	0	0	-3.1647
1	50	PTMC	1	1	12	12	10.7	12	0.805838	1.1215	1	1	2	2	3	0	0	-2.95016
1	55	PTC	2	4	5.5	11.5	18.3	18.3	0.605359	0.628415	2.09091	1	2	2	3	2	2	-0.615027
1	40	PTC	2	4	10.5	7.3	8.4	10.5	0.336739	0.869048	0.695238	7	2	2	0	2	0	-1.97804
1	16	PTC	2	4	35.3	17.4	30	35.3	9.63711	0.58	0.492918	1	2	2	0	3	3	0.868036
2	57	PTMC	1	1	6.4	5.6	4.7	6.4	0.0880983	1.19149	0.875	2	2	2	3	2	3	-0.889174
1	33	PTMC	1	1	9	8.2	6.7	9	0.258603	1.22388	0.911111	5	2	2	3	2	0	-2.06777
1	47	PTMC	1	1	9.5	8.7	7.4	9.5	0.319872	1.17568	0.915789	4	2	2	3	0	0	-3.07801
1	35	PTMC	2	2	3.1	5.2	2.8	5.2	0.0236061	1.85714	1.67742	5	2	2	3	0	0	-3.33084
1	59	PTMC	1	1	5.1	3.6	3.1	5.1	0.0297671	1.16129	0.705882	2	2	2	3	0	0	-3.33752
1	47	PTC	1	1	8.3	5	5.1	8.3	0.110693	0.980392	0.60241	2	2	2	0	0	0	-3.14085
1	77	PTMC	1	1	5.6	3.5	4.3	5.6	0.0440784	0.813953	0.625	2	2	2	0	0	0	-3.30689
1	60	PTMC	1	1	4.4	3.5	4	4.4	0.0322168	0.875	0.795455	2	2	2	0	0	0	-3.38177
1	56	PTC	1	1	15.5	11.3	11.1	15.5	1.0168	1.01802	0.729032	6	2	2	3	2	3	-0.372525
1	30	PTC	1	1	26.5	18	17.8	26.5	4.44058	1.01124	0.679245	2	2	2	3	0	2	-1.37038
2	43	PTC	1	1	18.2	12.2	15.8	18.2	1.83481	0.772152	0.67033	5	2	2	0	0	3	-1.29032
1	53	PTC	1	1	10.8	4.8	6.7	10.8	0.181653	0.716418	0.444444	2	2	2	0	0	3	-1.65568
1	38	PTMC	1	1	4.4	3.7	4.1	4.4	0.0349092	0.902439	0.840909	1	2	2	0	0	0	-3.38193
2	44	PTMC	1	1	5.8	4	4.5	5.8	0.0546012	0.888889	0.689655	1	2	2	0	0	0	-3.29493
1	52	PTMC	1	1	7.5	3.9	5.5	7.5	0.0841376	0.709091	0.52	2	2	2	0	0	2	-2.30163
2	66	PTMC	1	1	6.4	9.9	7.3	9.9	0.241902	1.35616	1.54688	7	2	2	3	0	0	-3.04806
1	55	PTMC	1	1	10.1	9.5	8.7	10.1	0.436582	1.09195	0.940594	5	2	2	3	2	0	-2.00933
1	61	PTC	1	1	38.1	25.2	26.4	38.1	13.2566	0.954545	0.661417	2	2	2	0	3	3	0.823649
2	29	PTC	2	4	16.2	9.9	12.7	16.2	1.06526	0.779528	0.611111	2	2	2	0	2	1	-1.21938
2	56	PTMC	1	1	6.6	7.2	6.4	7.2	0.159059	1.125	1.09091	2	2	2	3	2	0	-2.1751
1	63	PTMC	1	1	2.6	3.7	3.4	3.7	0.0171063	1.08824	1.42308	5	2	2	3	0	0	-3.42494
2	60	PTMC	1	1	8.3	9.1	7.8	9.1	0.308117	1.16667	1.09639	5	2	2	3	0	0	-3.1025
1	55	PTMC	1	1	8.3	5.3	4	8.3	0.0920271	1.325	0.638554	4	2	2	3	0	0	-3.13971
1	84	PTMC	1	1	5.8	6.3	5.5	6.3	0.105107	1.14545	1.08621	5	2	2	3	0	2	-2.37851
1	35	PTC	2	2	30	16.8	19.4	30	5.11368	0.865979	0.56	5	2	2	0	2	3	0.291065
1	35	PTMC	1	1	9.3	6.5	6.2	9.3	0.196015	1.04839	0.698925	5	2	2	3	0	3	-1.75106
2	42	PTMC	2	4	5.8	4.7	5.1	5.8	0.0727106	0.921569	0.810345	6	2	2	0	2	3	-0.926035
2	43	PTMC	1	1	3.1	1.9	3	3.1	0.00924141	0.633333	0.612903	2	2	2	0	0	0	-3.46226
1	45	PTMC	1	1	5.5	4.2	4.4	5.5	0.0531577	0.954545	0.763636	2	2	2	0	0	0	-3.31374
1	61	PTMC	1	1	11.3	11	11	11.3	0.715098	1	0.973451	4	2	2	3	2	0	-1.95072
1	60	PTMC	2	2	7.5	6.8	7	7.5	0.186711	0.971429	0.906667	5	2	2	0	3	0	-1.63889
1	31	PTMC	1	1	9.7	6.8	6.8	9.7	0.23458	1	0.701031	2	2	2	3	0	2	-2.17221
1	45	PTC	2	2	5.7	7.5	9.2	9.2	0.205696	0.815217	1.31579	2	2	2	3	0	3	-1.75795
1	33	PTMC	1	1	8.8	5.8	7.1	8.8	0.189527	0.816901	0.659091	2	2	2	0	0	3	-1.78216
1	54	PTMC	1	1	5.4	5.7	4.7	5.7	0.0756603	1.21277	1.05556	5	2	2	3	3	0	-1.74552
1	55	PTC	1	1	9.1	8.4	7.2	9.1	0.287842	1.16667	0.923077	6	2	2	3	0	0	-3.10126
2	44	PTC	2	2	7.8	10.4	6.2	10.4	0.26304	1.67742	1.33333	2	2	2	3	0	2	-2.12985
1	51	PTMC	1	1	6.1	6.2	5.6	6.2	0.110767	1.10714	1.01639	4	2	2	3	2	0	-2.23516
1	53	PTC	2	2	9.8	11.7	9.2	11.7	0.551698	1.27174	1.19388	6	2	2	3	0	0	-2.95355
1	40	PTC	1	1	17.8	11.9	13.4	17.8	1.48448	0.88806	0.668539	6	2	2	0	2	3	-0.256153
1	64	PTMC	1	1	6.4	5.1	4.6	6.4	0.0785253	1.1087	0.796875	5	2	2	3	2	0	-2.22059
1	48	PTC	2	4	18	13	11.1	18	1.35844	1.17117	0.722222	1	2	2	3	2	2	-0.679865
2	26	PTC	2	2	26.2	18.5	20.8	26.2	5.27276	0.889423	0.706107	2	2	2	0	2	3	0.0419616
1	74	PTMC	2	4	22	19.1	21.5	22	4.72494	0.888372	0.868182	5	2	2	0	2	0	-1.52122
1	53	PTMC	1	1	5.8	7.2	5.1	7.2	0.111386	1.41176	1.24138	4	2	2	3	0	0	-3.21019
1	45	PTMC	1	1	4.4	4.6	4.4	4.6	0.0465763	1.04545	1.04545	7	2	2	3	0	0	-3.37004
1	39	PTC	1	1	17.6	8.5	10.5	17.6	0.821528	0.809524	0.482955	5	2	2	0	0	1	-2.15431
1	61	PTC	1	1	15.2	14	11.2	15.2	1.2465	1.25	0.921053	2	2	2	3	2	3	-0.405436
2	47	PTMC	2	2	4.7	6.1	4.5	6.1	0.0674748	1.35556	1.29787	2	2	2	3	0	3	-1.94482
2	41	PTMC	1	1	5.3	5.5	4.4	5.5	0.06708	1.25	1.03774	4	2	2	3	0	0	-3.31459
1	49	PTMC	1	1	5	5.5	4.4	5.5	0.063283	1.25	1.1	4	2	2	3	2	0	-2.27636
2	31	PTC	2	2	9.8	6.3	6.5	9.8	0.209885	0.969231	0.642857	6	2	2	0	0	0	-3.0524
2	34	PTC	1	1	10.1	7.6	7.6	10.1	0.305106	1	0.752475	4	2	2	3	2	3	-0.669311
2	66	PTMC	1	1	5.1	4.8	4.3	5.1	0.0550531	1.11628	0.941176	4	2	2	3	0	3	-2.00706
1	55	PTMC	1	1	5.9	6.8	6.1	6.8	0.127995	1.11475	1.15254	4	2	2	3	2	0	-2.19841
1	38	PTMC	1	1	6.2	4.7	6	6.2	0.0914413	0.783333	0.758065	7	2	2	0	0	0	-3.27198
2	53	PTMC	1	1	4.7	4.6	4.6	4.7	0.0520134	1	0.978723	2	2	2	3	0	0	-3.36407
2	34	PTC	2	2	15.7	10.5	11.1	15.7	0.957004	0.945946	0.66879	3	2	2	0	2	3	-0.356277
1	49	PTMC	1	1	4.6	6.3	6.7	6.7	0.101549	0.940299	1.36957	3	2	2	3	0	0	-3.24109
1	27	PTC	2	3	23.2	13.8	11.7	23.2	1.95909	1.17949	0.594828	2	2	2	3	2	3	0.0550954
1	53	PTMC	1	1	4.1	3.2	3.5	4.1	0.0240162	0.914286	0.780488	6	2	2	0	0	0	-3.40016
1	26	PTMC	1	1	6.2	6.7	5.2	6.7	0.112972	1.28846	1.08065	1	2	2	3	0	0	-3.24179
2	46	PTMC	1	1	8.5	8.4	7.8	8.5	0.291269	1.07692	0.988235	2	2	2	3	2	0	-2.10127
1	60	PTMC	1	1	3.8	3.3	4.3	4.3	0.0282012	0.767442	0.868421	4	2	2	0	0	2	-2.49982
1	35	PTC	2	2	19.3	13.2	17.5	19.3	2.33169	0.754286	0.683938	2	2	2	0	2	3	-0.213333
1	32	PTMC	1	1	6.3	7	6	7	0.138386	1.16667	1.11111	3	2	2	3	0	0	-3.22444
2	39	PTMC	1	1	7.8	5.9	6.5	7.8	0.156445	0.907692	0.75641	5	2	2	0	0	0	-3.17514
2	47	PTMC	1	1	2.9	4.5	3.2	4.5	0.0218405	1.40625	1.55172	2	2	2	3	0	0	-3.37483
2	65	PTMC	1	1	6.9	3.8	4.9	6.9	0.067194	0.77551	0.550725	3	2	2	0	0	0	-3.2264
1	46	PTMC	2	2	6	4.9	5	6	0.076881	0.98	0.816667	2	2	1	0	0	0	-3.28369
1	45	PTC	2	2	16.7	12.3	10.1	16.7	1.08504	1.21782	0.736527	2	2	2	3	2	0	-1.63309
2	50	PTC	1	1	19	17.1	16.3	19	2.76974	1.04908	0.9	2	1	2	3	2	0	-1.59095
1	66	PTMC	1	1	5.7	6.6	5.8	6.6	0.114117	1.13793	1.15789	1	2	2	3	0	0	-3.24816
2	48	PTMC	1	1	2.8	4.2	2.6	4.2	0.0159912	1.61538	1.5	5	2	2	3	0	0	-3.39338
1	53	PTMC	1	1	10.7	11.3	9.2	11.3	0.581771	1.22826	1.05607	6	2	2	3	0	0	-2.98059
1	54	PTMC	1	1	4.3	5.5	2.8	5.5	0.0346331	1.96429	1.27907	5	2	2	3	0	0	-3.31261
1	47	PTMC	1	1	5.9	5.2	4.8	5.9	0.0770191	1.08333	0.881356	1	2	2	3	0	0	-3.29
1	36	PTMC	1	1	7.5	5.5	6.2	7.5	0.133757	0.887097	0.733333	5	2	2	0	0	3	-1.86066
1	42	PTMC	1	1	4.2	6.1	5.6	6.1	0.0750359	1.08929	1.45238	5	2	2	3	0	0	-3.27728
1	44	PTMC	1	1	5.9	5.7	7.2	7.2	0.126637	0.791667	0.966102	4	2	2	0	2	0	-2.17312
1	28	PTMC	2	2	3.6	4.7	4	4.7	0.0353966	1.175	1.30556	7	2	2	3	0	0	-3.36306
1	48	PTMC	1	1	3.4	3.7	3.3	3.7	0.0217118	1.12121	1.08824	6	2	2	3	0	0	-3.42522
1	44	PTMC	1	1	9.4	8.2	8.5	9.4	0.342659	0.964706	0.87234	4	2	2	0	3	0	-1.5287
1	47	PTMC	1	1	4.4	3.4	4	4.4	0.0312963	0.85	0.772727	2	2	2	0	0	0	-3.38171
1	39	PTMC	1	1	6.4	6.8	6.5	6.8	0.147946	1.04615	1.0625	7	2	2	3	2	3	-0.867625
1	44	PTMC	1	1	1.9	3	1.7	3	0.00506787	1.76471	1.57895	5	2	2	3	0	0	-3.46831
1	42	PTC	1	1	17.5	11.4	7.6	17.5	0.792973	1.5	0.651429	6	2	2	3	0	2	-1.71487
2	56	PTC	2	4	10.5	8.6	11.9	11.9	0.562	0.722689	0.819048	4	2	2	0	0	1	-2.49758
2	44	PTMC	1	1	9.2	8.2	8.3	9.2	0.327477	0.987952	0.891304	1	2	2	0	0	0	-3.09738
1	52	PTMC	1	1	4.2	4.8	5	5	0.0527184	0.96	1.14286	2	2	2	3	0	0	-3.34522
1	48	PTMC	1	1	7.6	5.9	6.5	7.6	0.152434	0.907692	0.776316	3	2	2	0	0	0	-3.1875
1	70	PTC	1	1	9.6	10.2	10	10.2	0.512122	1.02	1.0625	2	2	2	3	2	3	-0.675639
2	51	PTMC	2	2	1.7	2.6	2.1	2.6	0.00485449	1.2381	1.52941	5	2	2	3	0	0	-3.4935
1	65	PTMC	1	1	4.5	4.6	4.1	4.6	0.044387	1.12195	1.02222	1	2	2	3	0	0	-3.36991
1	43	PTC	2	2	21.7	17.9	23.3	23.3	4.73337	0.76824	0.824885	4	2	2	0	2	3	-0.107836
1	38	PTC	1	1	25.3	27.7	20.3	27.7	7.44043	1.36453	1.09486	4	2	2	3	0	3	-1.03377
2	27	PTMC	1	1	3.7	4.5	3.7	4.5	0.0322194	1.21622	1.21622	1	2	2	3	0	2	-2.48747
1	35	PTMC	1	1	8.2	7.6	8	8.2	0.260747	0.95	0.926829	4	2	2	0	2	0	-2.11831
1	55	PTC	2	3	32.5	27.6	32.9	32.9	15.4344	0.838906	0.849231	2	1	2	0	2	3	-0.155799
1	38	PTMC	1	1	4.4	3.7	3.5	4.4	0.0298005	1.05714	0.840909	3	2	2	3	0	0	-3.38162
1	52	PTMC	1	1	15.4	10.8	12.7	15.4	1.10471	0.850394	0.701299	4	2	2	0	2	0	-1.71619
1	51	PTMC	1	1	7.2	5.8	6.2	7.2	0.135411	0.935484	0.805556	5	2	2	0	0	3	-1.87966
1	49	PTMC	1	1	3.3	4	3.5	4	0.0241626	1.14286	1.21212	3	2	2	3	0	0	-3.40647
2	35	PTMC	1	1	9.7	6.2	6.5	9.7	0.204446	0.953846	0.639175	1	2	2	0	2	3	-0.688371
1	36	PTC	2	2	29.5	21	17	29.5	5.50797	1.23529	0.711864	2	2	2	3	2	3	0.235514
2	35	PTC	1	1	15.8	13.1	11.4	15.8	1.23406	1.14912	0.829114	1	2	2	3	2	1	-1.25488
1	43	PTMC	2	2	5.1	6.8	5.6	6.8	0.101571	1.21429	1.33333	6	2	2	3	0	0	-3.2348
2	65	PTMC	1	1	6.4	7.1	6.5	7.1	0.154473	1.09231	1.10937	4	2	2	3	0	0	-3.21912
2	48	PTMC	2	2	6.4	6.7	6.8	6.8	0.152498	0.985294	1.04688	1	2	2	3	3	0	-1.6809
1	55	PTMC	1	1	8	7.3	6.3	8	0.192422	1.15873	0.9125	4	2	2	3	0	0	-3.16474
1	46	PTMC	2	2	5.5	6.6	5.8	6.6	0.110112	1.13793	1.2	5	2	2	3	2	0	-2.20992
2	34	PTMC	1	1	7.7	8	7.5	8	0.241626	1.06667	1.03896	5	2	2	3	2	0	-2.12974
1	50	PTMC	1	1	7.3	5.5	7	7.3	0.146989	0.785714	0.753425	1	2	2	0	0	0	-3.20607
1	49	PTMC	1	1	10.4	8	8.8	10.4	0.38292	0.909091	0.769231	4	2	2	0	0	3	-1.69316
1	31	PTMC	1	1	13.8	7.4	8.9	13.8	0.475338	0.831461	0.536232	4	2	2	0	2	3	-0.446596
1	33	PTMC	2	4	25.9	18.8	24.1	25.9	6.13729	0.780083	0.725869	5	2	2	0	2	3	-0.0296744
2	21	PTC	1	1	10.7	5.2	11.2	11.2	0.325917	0.464286	0.485981	7	2	2	0	2	3	-0.601281
1	67	PTC	2	3	26.6	17.6	23.6	26.6	5.77841	0.745763	0.661654	2	2	2	0	2	0	-1.29568
2	51	PTMC	2	3	26.7	14.5	16.7	26.7	3.38141	0.868263	0.543071	4	1	2	0	0	3	-0.849166
1	64	PTMC	1	1	3.7	3.5	3.5	3.7	0.023705	1	0.945946	2	2	2	3	0	0	-3.42535
1	37	PTMC	1	1	3.2	3.5	3	3.5	0.0175728	1.16667	1.09375	2	2	2	3	0	0	-3.43757
2	45	PTMC	1	1	6.1	8.5	6.1	8.5	0.165417	1.39344	1.39344	5	2	2	3	2	0	-2.09359
1	53	PTMC	1	1	8.7	8.9	8.4	8.9	0.340165	1.05952	1.02299	5	2	2	3	0	0	-3.11705
1	34	PTMC	1	1	6.1	3.8	6.7	6.7	0.081225	0.567164	0.622951	5	2	2	0	0	0	-3.23985
1	39	PTMC	1	1	3.7	4.5	3.5	4.5	0.0304778	1.28571	1.21622	2	2	2	0	0	0	-3.37536
1	61	PTC	1	1	24	13.6	14.8	24	2.52647	0.918919	0.566667	2	2	2	0	2	2	-0.373114
1	56	PTMC	2	2	12	7	6.8	12	0.298738	1.02941	0.583333	2	2	2	3	0	3	-1.58722
1	45	PTMC	1	1	9.6	6.5	7.3	9.6	0.238237	0.890411	0.677083	2	2	2	0	2	0	-2.02873
1	54	PTMC	1	1	8.8	9.5	8.4	9.5	0.367272	1.13095	1.07955	2	2	2	0	2	3	-0.710904
1	40	PTMC	1	1	5.5	3.5	5.3	5.5	0.0533591	0.660377	0.636364	1	2	2	0	0	0	-3.31375
1	39	PTMC	2	2	10.2	7.1	7.5	10.2	0.284067	0.946667	0.696078	2	2	2	0	2	0	-1.99373
1	32	PTC	2	2	12.5	9.6	9.6	12.5	0.602496	1	0.768	1	2	2	3	0	0	-2.90625
1	53	PTMC	1	1	8.7	7.5	7	8.7	0.23888	1.07143	0.862069	1	2	2	3	2	3	-0.753472
1	30	PTC	2	4	39.5	27.4	34.6	39.5	19.5851	0.791908	0.693671	2	1	2	0	3	3	0.52581
1	61	PTMC	1	1	10.2	9.5	8.4	10.2	0.425701	1.13095	0.931373	4	2	2	3	0	0	-3.04037
1	21	PTMC	1	1	6.5	4	6	6.5	0.081588	0.666667	0.615385	4	2	2	0	2	0	-2.21448
2	64	PTMC	1	1	2	4.2	2.5	4.2	0.010983	1.68	2.1	4	2	2	3	0	0	-3.39307
2	25	PTC	2	2	12.2	8.8	10.5	12.2	0.589567	0.838095	0.721311	2	2	2	0	0	3	-1.59236
1	33	PTMC	2	2	9.3	5.2	10.3	10.3	0.26051	0.504854	0.55914	7	2	2	0	3	2	-0.578991
1	61	PTC	1	1	3.4	4.9	3.5	4.9	0.0304961	1.4	1.44118	7	2	2	3	2	0	-2.31216
2	49	PTC	1	1	17.1	12.3	14.9	17.1	1.63904	0.825503	0.719298	2	2	2	0	2	3	-0.309681
1	64	PTMC	1	1	5.6	5.3	5	5.6	0.0776132	1.06	0.946429	2	2	2	3	0	0	-3.30893
1	49	PTC	1	1	19.3	18.4	18	19.3	3.3431	1.02222	0.953368	2	2	2	3	2	1	-1.16303
1	39	PTMC	1	1	3.8	3.8	3.1	3.8	0.0234116	1.22581	1	2	2	2	3	0	0	-3.41903
1	38	PTMC	2	2	5.5	4.6	4.8	5.5	0.0635131	0.958333	0.836364	6	2	2	0	0	0	-3.31437
2	38	PTC	2	4	35.7	16.9	34.7	35.7	10.9493	0.487032	0.473389	5	2	2	0	2	3	0.294193
1	36	PTMC	2	2	8.9	5.8	7.2	8.9	0.19438	0.805556	0.651685	6	2	2	0	0	0	-3.10816
2	28	PTMC	2	2	7.7	5.6	5.6	7.7	0.12629	1	0.727273	4	2	2	3	0	0	-3.1796
2	63	PTMC	1	1	4.1	3.9	2.7	4.1	0.0225795	1.44444	0.95122	4	2	2	3	0	0	-3.40008
2	53	PTMC	1	1	7.3	7.7	6.8	7.7	0.199905	1.13235	1.05479	5	2	2	3	0	0	-3.18409
1	61	PTMC	1	1	4.6	6	5.7	6	0.0822784	1.05263	1.30435	3	2	2	3	2	1	-1.80202
1	53	PTC	1	1	12.5	11.4	14.1	14.1	1.05084	0.808511	0.912	5	2	2	0	3	3	0.0561989
1	36	PTC	2	2	12.3	11.2	11.2	12.3	0.806943	1	0.910569	4	2	2	3	2	3	-0.561324
1	31	PTMC	2	2	3.5	2	4.2	4.2	0.0153762	0.47619	0.571429	7	2	2	0	0	0	-3.39334
2	34	PTMC	2	2	2.5	3	2	3	0.007845	1.5	1.2	5	2	2	3	0	0	-3.46848
2	30	PTMC	2	2	2.9	7.2	5.5	7.2	0.0600613	1.30909	2.48276	4	2	2	3	3	0	-1.65006
1	38	PTMC	1	1	6.9	8.1	6.8	8.1	0.198767	1.19118	1.17391	1	2	2	3	2	0	-2.12082
1	32	PTMC	1	1	7.2	7.2	7	7.2	0.189786	1.02857	1	4	2	2	3	0	0	-3.21498
2	54	PTMC	2	3	8.6	8.1	5.5	8.6	0.200377	1.47273	0.94186	2	2	2	3	0	3	-1.79542
2	32	PTMC	1	1	4.5	4.3	4.5	4.5	0.0455402	0.955556	0.955556	1	2	2	0	0	0	-3.37628
2	39	PTC	1	1	11.4	9.8	11.8	11.8	0.689469	0.830508	0.859649	4	2	2	0	0	3	-1.62366
1	49	PTC	2	2	11.2	10.4	10.5	11.2	0.63965	0.990476	0.928571	4	2	2	0	3	0	-1.43342
1	41	PTMC	2	3	8.6	8.6	6.3	8.6	0.243691	1.36508	1	4	2	2	3	0	2	-2.24207
2	47	PTMC	1	1	6.3	9	10	10	0.296541	0.9	1.42857	4	2	2	3	0	0	-3.04509
1	32	PTC	2	4	16.4	8.8	9.5	16.4	0.717054	0.926316	0.536585	4	2	2	0	2	3	-0.29754
1	66	PTMC	1	1	8.7	9	8.5	9	0.348083	1.05882	1.03448	6	2	2	3	2	0	-2.07323
1	33	PTMC	1	1	7.9	6.4	8.7	8.7	0.230053	0.735632	0.810127	5	2	2	0	3	0	-1.56593
1	21	PTC	2	2	37.8	18.7	21.5	37.8	7.94829	0.869767	0.494709	2	2	2	0	3	2	0.684554
1	55	PTMC	1	1	4.5	3.2	3.4	4.5	0.0256061	0.941176	0.711111	2	2	2	0	0	2	-2.48706
1	72	PTC	1	1	15	8.7	10.3	15	0.70299	0.84466	0.58	2	2	2	0	2	3	-0.384882
1	29	PTMC	1	1	6.8	4.6	4.9	6.8	0.0801613	0.938776	0.676471	2	2	2	0	2	0	-2.19549
2	52	PTMC	1	1	3.3	4.4	3.4	4.4	0.0258195	1.29412	1.33333	5	2	2	3	0	0	-3.38137
2	49	PTMC	1	1	3.1	4.4	2.3	4.4	0.0164076	1.91304	1.41935	5	2	2	3	0	0	-3.3808
1	55	PTMC	1	1	4.5	4.1	4.9	4.9	0.0472818	0.836735	0.911111	4	2	2	0	0	0	-3.35118
1	34	PTMC	1	1	6.5	6.5	6.4	6.5	0.141419	1.01562	1	5	2	2	3	2	0	-2.21813
1	48	PTC	1	1	18.1	10.1	11.6	18.1	1.10907	0.87069	0.558011	5	2	2	0	2	3	-0.214353
1	41	PTMC	1	1	5.3	6	4.6	6	0.0765044	1.30435	1.13208	4	2	2	3	0	0	-3.28367
1	43	PTMC	1	1	6.3	4.4	6.6	6.6	0.0956839	0.666667	0.698413	5	2	2	0	0	0	-3.24704
1	35	PTMC	2	2	9.1	7.4	9.2	9.2	0.324013	0.804348	0.813187	3	2	2	0	2	0	-2.05916
1	45	PTMC	1	1	6.4	7.2	6.7	7.2	0.161469	1.07463	1.125	3	2	2	3	2	3	-0.84325
1	60	PTMC	1	1	3.3	3.3	3.8	3.8	0.0216428	0.868421	1	3	2	2	3	0	0	-3.41892
1	36	PTMC	1	1	3.5	3.6	2.4	3.6	0.0158155	1.5	1.02857	3	2	2	3	0	0	-3.43116
2	17	PTMC	1	1	6.5	5.2	5.5	6.5	0.0972257	0.945455	0.8	5	2	2	0	0	0	-3.25343
1	35	PTC	2	2	12.1	11.7	9.6	12.1	0.710795	1.21875	0.966942	5	2	2	3	3	0	-1.38106
1	41	PTMC	2	4	5	5	4.9	5	0.0640675	1.02041	1	1	2	2	3	0	0	-3.34591
2	38	PTC	1	1	11.6	7.7	10.3	11.6	0.481158	0.747573	0.663793	1	2	2	0	0	3	-1.62355
1	47	PTMC	2	4	64.7	22.9	29.3	64.7	22.7043	0.78157	0.353941	4	2	2	0	3	3	1.92313
2	67	PTMC	2	4	3.3	6.4	7.7	7.7	0.0850524	0.831169	1.93939	2	2	2	3	0	0	-3.17709
1	29	PTMC	1	1	2.6	2.9	2.5	2.9	0.00985855	1.16	1.11538	5	2	2	3	0	0	-3.4749
1	20	PTMC	1	1	3.97	7	3.97	7	0.0577007	1.76322	1.76322	5	2	2	3	0	3	-1.88752
1	40	PTMC	1	1	5.6	3.1	2.3	5.6	0.0208823	1.34783	0.553571	2	2	2	3	0	0	-3.30547
1	60	PTMC	1	1	6.1	4.3	2.7	6.1	0.0370394	1.59259	0.704918	1	2	2	3	0	0	-3.27496
1	40	PTMC	1	1	5.6	3.9	4.4	5.6	0.0502582	0.886364	0.696429	1	2	2	0	0	0	-3.30727
1	55	PTMC	1	1	3.6	4.7	3.8	4.7	0.0336268	1.23684	1.30556	1	2	2	3	0	0	-3.36295
1	58	PTC	2	4	8	9.4	8.3	9.4	0.326436	1.13253	1.175	2	2	2	3	2	0	-2.04671
1	34	PTMC	2	2	8.6	5.9	11.7	11.7	0.310483	0.504274	0.686047	2	2	2	0	2	0	-1.90084
1	49	PTC	1	1	8.7	9.1	9.3	9.3	0.385075	0.978495	1.04598	5	2	2	3	3	0	-1.53759
2	34	PTC	2	2	14.5	11.6	10.9	14.5	0.958858	1.06422	0.8	5	2	2	3	0	3	-1.46999
2	54	PTMC	2	4	4.9	5.6	5.1	5.6	0.0731907	1.09804	1.14286	5	2	2	3	0	0	-3.30866
2	59	PTMC	2	2	5	5.5	4	5.5	0.05753	1.375	1.1	7	2	2	3	0	0	-3.31401
1	57	PTC	2	2	10	11.4	7.6	11.4	0.453127	1.5	1.14	4	2	2	3	2	3	-0.596441
1	51	PTMC	1	1	2.7	4	2.5	4	0.014121	1.6	1.48148	5	2	2	3	0	0	-3.40586
1	49	PTC	2	4	30.8	23.9	28.7	30.8	11.0492	0.832753	0.775974	4	2	2	0	0	3	-1.0586
1	18	PTC	2	3	34.7	20.5	27.6	34.7	10.2682	0.742754	0.590778	5	2	2	0	2	3	0.27274
1	46	PTC	1	1	7.6	7.3	6.6	7.6	0.191506	1.10606	0.960526	1	2	2	3	2	0	-2.15188
1	26	PTC	2	4	35.8	20.9	24	35.8	9.39166	0.870833	0.583799	1	2	2	0	2	2	-0.0484911
1	52	PTC	1	1	11.6	8.5	9	11.6	0.46411	0.944444	0.732759	2	2	2	0	2	3	-0.584511
1	57	PTMC	2	2	18.3	11.3	14.2	18.3	1.53575	0.795775	0.617486	4	2	2	0	2	3	-0.227781
1	44	PTMC	2	3	7.5	7.7	9.7	9.7	0.292972	0.793814	1.02667	1	2	2	3	0	2	-2.17577
2	46	PTC	2	4	12.8	11.8	9.6	12.8	0.758342	1.22917	0.921875	4	2	2	3	0	0	-2.89686
1	49	PTMC	1	1	4.2	4.1	4	4.2	0.0360242	1.025	0.97619	5	2	2	3	0	0	-3.3946
1	49	PTMC	1	1	3.8	3.6	3.3	3.8	0.0236103	1.09091	0.947368	5	2	2	3	0	0	-3.41904
1	44	PTMC	1	1	2.7	4.5	3.7	4.5	0.0235115	1.21622	1.66667	3	2	2	3	0	0	-3.37493
2	47	PTC	2	2	9.7	8.8	11.4	11.4	0.508933	0.77193	0.907216	7	2	2	0	2	2	-1.04384
1	62	PTMC	1	1	5.9	8.2	4.1	8.2	0.103741	2	1.38983	2	2	2	3	0	3	-1.81473
1	48	PTC	2	2	14	9.7	13	14	0.923304	0.746154	0.692857	7	2	2	0	2	3	-0.461322
2	40	PTMC	1	1	2.5	2.6	2.4	2.6	0.0081588	1.08333	1.04	5	2	2	3	0	0	-3.4937
1	25	PTMC	2	2	6.9	6.4	5	6.9	0.115478	1.28	0.927536	2	2	2	3	0	2	-2.34134
1	51	PTMC	2	2	6.7	4.7	4.2	6.7	0.0691709	1.11905	0.701493	2	2	2	3	0	0	-3.23912
1	43	PTMC	1	1	2.4	3	3.5	3.5	0.0131796	0.857143	1.25	2	2	2	3	0	0	-3.4373
1	58	PTC	1	1	14.8	10.5	11.7	14.8	0.950908	0.897436	0.709459	5	2	2	0	0	0	-2.78261
2	43	PTC	1	1	11	7.4	9.4	11	0.400179	0.787234	0.672727	2	2	2	0	0	3	-1.65641
1	60	PTMC	1	1	5.1	5.5	5	5.5	0.0733508	1.1	1.07843	2	2	2	3	0	0	-3.31497
1	54	PTMC	1	1	2.8	3.6	3	3.6	0.0158155	1.2	1.28571	5	2	2	3	0	3	-2.09916
1	61	PTMC	1	1	4	4.5	3.9	4.5	0.0367146	1.15385	1.125	4	2	2	3	0	0	-3.37574
1	47	PTMC	1	1	7.8	8.9	7.5	8.9	0.2723	1.18667	1.14103	6	2	2	3	0	0	-3.11291
1	50	PTMC	1	1	7.1	7.3	6.1	7.3	0.165353	1.19672	1.02817	4	2	2	3	0	2	-2.31919
1	61	PTC	1	1	11.6	6.9	8.9	11.6	0.372562	0.775281	0.594828	6	2	2	0	0	1	-2.50493
2	53	PTMC	2	4	8.7	7	7.5	8.7	0.23888	0.933333	0.804598	5	2	2	0	0	0	-3.12347
1	54	PTMC	1	1	5.5	8.7	7.9	8.7	0.197702	1.10127	1.58182	2	2	2	3	0	0	-3.12096
1	28	PTMC	1	1	3.5	2.7	3.6	3.6	0.0177925	0.75	0.771429	2	2	2	0	0	0	-3.43129
1	29	PTMC	1	1	6.9	5.8	5.6	6.9	0.117211	1.03571	0.84058	2	2	2	3	0	0	-3.22945
2	34	PTMC	2	2	16.2	11.3	13.5	16.2	1.2925	0.837037	0.697531	5	2	2	0	0	3	-1.38324
1	36	PTMC	2	4	10.6	7.4	9.5	10.6	0.389729	0.778947	0.698113	4	2	2	0	0	2	-2.12497
1	46	PTMC	1	1	6.2	4.4	6.1	6.2	0.0870314	0.721311	0.709677	4	2	2	0	0	0	-3.27171
1	45	PTMC	1	1	6.8	6.9	5.5	6.9	0.134965	1.25455	1.01471	6	2	2	3	0	0	-3.23053
1	62	PTMC	1	1	7.4	5.6	7	7.4	0.151712	0.8	0.756757	4	2	2	0	2	0	-2.16205
2	61	PTMC	1	1	8.2	7.5	9.5	9.5	0.305563	0.789474	0.914634	2	2	2	0	0	3	-1.74514
2	44	PTC	1	1	7	4.9	6.5	7	0.116603	0.753846	0.7	4	2	2	0	0	2	-2.33511
1	47	PTC	1	1	12.6	10.1	10.3	12.6	0.685537	0.980583	0.801587	5	2	2	0	2	0	-1.86702
1	63	PTMC	1	1	7.3	6.3	5.9	7.3	0.141911	1.0678	0.863014	3	2	2	3	2	3	-0.835757
1	56	PTMC	1	1	6	6.5	4.7	6.5	0.0958659	1.38298	1.08333	1	2	2	3	2	0	-2.21535
1	36	PTC	1	1	10.3	7.1	11.6	11.6	0.443665	0.612069	0.68932	2	2	1	0	2	3	-0.583264
1	33	PTMC	2	2	6.7	6.3	7.5	7.5	0.165569	0.84	0.940299	1	2	2	0	2	3	-0.8246
1	39	PTMC	2	2	2.5	2	2.1	2.5	0.0054915	0.952381	0.8	3	2	2	0	0	0	-3.49983
2	67	PTC	1	1	10.1	8.4	9.3	10.1	0.412653	0.903226	0.831683	5	2	2	0	0	0	-3.04587
1	39	PTMC	1	1	5.9	4.7	6.2	6.2	0.0899173	0.758065	0.79661	4	2	2	0	2	0	-2.23388
2	63	PTC	2	4	30.9	21.7	22.8	30.9	7.99567	0.951754	0.702265	4	2	2	0	2	3	0.171964
1	45	PTC	2	2	10.2	11.2	9.8	11.2	0.585526	1.14286	1.09804	5	2	2	3	2	0	-1.94912
1	46	PTC	2	4	19	11	17.5	19	1.91287	0.628571	0.578947	1	2	2	0	2	3	-0.206685
2	45	PTMC	1	1	11.8	7.5	8.1	11.8	0.374913	0.925926	0.635593	2	2	2	0	2	0	-1.89847
1	46	PTMC	1	1	3.3	3.4	2.5	3.4	0.0146701	1.36	1.0303	2	2	2	3	0	0	-3.44369
1	35	PTC	2	2	12.4	9.5	8.7	12.4	0.536002	1.09195	0.766129	5	2	2	3	2	3	-0.538496
1	54	PTC	2	2	47.6	26.7	27.8	47.6	18.4784	0.960432	0.560924	7	2	2	0	3	3	1.10362
2	15	PTC	2	2	5.1	4.9	4.1	5.1	0.0535861	1.19512	0.960784	6	2	2	3	0	3	-2.00697
2	32	PTC	2	4	18.7	17.8	18.3	18.7	3.18577	0.972678	0.951872	1	2	2	0	0	0	-2.67323
1	67	PTC	2	2	7.9	4.6	5.6	7.9	0.106433	0.821429	0.582278	5	2	2	0	2	0	-2.12779
1	47	PTC	2	2	7.5	9.8	10.5	10.5	0.403625	0.933333	1.30667	3	2	2	3	2	0	-1.98212
2	44	PTMC	1	1	6.4	5.3	6.1	6.4	0.108215	0.868852	0.828125	2	2	2	0	2	0	-2.2224
1	38	PTC	2	4	19.4	9.4	17.1	19.4	1.6309	0.549708	0.484536	2	2	2	0	2	3	-0.164285
1	45	PTMC	1	1	4.7	4.9	5.1	5.1	0.0614279	0.960784	1.04255	1	2	2	3	2	0	-2.30145
1	45	PTMC	1	1	2.2	3.3	2.4	3.3	0.00911275	1.375	1.5	4	2	2	3	2	0	-2.41166
2	58	PTMC	1	1	17.4	13.4	11.5	17.4	1.40234	1.16522	0.770115	6	2	2	3	2	3	-0.276343
1	62	PTMC	1	1	6.7	4.7	3.5	6.7	0.0576424	1.34286	0.701493	6	2	2	3	2	0	-2.20042
1	47	PTMC	2	2	5.1	3.6	4.8	5.1	0.0460909	0.75	0.705882	6	2	2	0	0	0	-3.33851
1	26	PTC	2	3	20.2	12	14	20.2	1.77485	0.857143	0.594059	6	2	2	0	2	3	-0.122666
1	28	PTMC	2	2	8.2	7.4	7.5	8.2	0.238017	0.986667	0.902439	4	2	2	0	2	0	-2.11692
2	55	PTMC	1	1	13.7	8.2	8.2	13.7	0.481781	1	0.59854	3	2	2	3	2	0	-1.78529
1	46	PTC	2	2	19.2	19.4	19.2	19.4	3.7403	1.01042	1.01042	3	2	2	3	2	3	-0.292958
1	34	PTC	2	4	12.7	10.6	8.7	12.7	0.612534	1.21839	0.834646	6	2	2	3	2	3	-0.524265
1	38	PTC	2	2	15.7	13.4	16.3	16.3	1.79347	0.822086	0.853503	5	2	2	0	2	3	-0.369502
1	25	PTMC	2	2	7.4	5.3	8	8	0.164096	0.6625	0.716216	4	2	2	0	2	0	-2.12501
1	52	PTMC	1	1	4.8	4	4.4	4.8	0.044183	0.909091	0.833333	5	2	2	0	0	0	-3.3573
1	41	PTMC	1	1	5.6	6.3	5.3	6.3	0.0977926	1.18868	1.125	5	2	2	3	2	3	-0.896065
1	23	PTMC	1	1	3.1	3.6	2.7	3.6	0.015759	1.33333	1.16129	5	2	2	3	0	0	-3.43116
1	61	PTMC	2	2	4.6	6.3	4.3	6.3	0.0651731	1.46512	1.36957	5	2	2	3	2	3	-0.894076
1	39	PTC	2	3	8.3	7.3	9.3	9.3	0.294704	0.784946	0.879518	4	2	2	0	2	3	-0.719077
1	26	PTMC	2	2	10	9.5	9.7	10	0.481944	0.979381	0.95	5	2	2	0	2	3	-0.686399
2	28	PTC	2	4	14.3	9.3	13.2	14.3	0.91811	0.704545	0.65035	2	2	1	0	2	3	-0.442105
2	45	PTMC	1	1	5.9	5.7	5.5	5.9	0.0967367	1.03636	0.966102	2	2	2	3	0	3	-1.9592
1	53	PTMC	1	1	3.4	2.5	2.1	3.4	0.00933555	1.19048	0.735294	2	2	2	3	2	0	-2.40537
2	36	PTMC	2	2	3.3	4.3	3.5	4.3	0.0259748	1.22857	1.30303	1	2	2	3	2	3	-1.01768
2	54	PTMC	1	1	5.4	6.2	5	6.2	0.0875502	1.24	1.14815	5	2	2	3	2	0	-2.23374
1	36	PTMC	1	1	7.8	7.3	6.4	7.8	0.19059	1.14062	0.935897	4	2	2	3	2	0	-2.13923
1	65	PTMC	1	1	5.9	4.4	4.1	5.9	0.055666	1.07317	0.745763	1	2	2	3	2	0	-2.2507
1	28	PTC	2	4	11.2	7.8	9.7	11.2	0.443186	0.804124	0.696429	2	2	2	0	2	0	-1.94043
2	61	PTMC	2	2	5.3	5.7	4.5	5.7	0.0710992	1.26667	1.07547	2	2	2	3	2	0	-2.26424
1	61	PTMC	1	1	5.1	4.6	4.6	5.1	0.0564401	1	0.901961	2	2	2	3	2	0	-2.30114
1	61	PTMC	2	2	6	5.5	4.5	6	0.0776655	1.22222	0.916667	5	2	2	3	2	3	-0.913738
2	53	PTC	2	2	10.6	7.4	7.9	10.6	0.324091	0.936709	0.698113	2	2	1	0	2	3	-0.63897
2	56	PTC	2	4	10.5	8.6	11.9	11.9	0.562	0.722689	0.819048	4	2	1	0	2	3	-0.571582
2	49	PTMC	2	2	6.4	6.7	6.8	6.8	0.152498	0.985294	1.04688	1	2	2	3	3	0	-1.6809
1	52	PTMC	2	2	16.5	10.9	12.7	16.5	1.19458	0.858268	0.660606	3	2	2	0	2	3	-0.320369
2	34	PTMC	2	2	16.2	11.3	13.5	16.2	1.2925	0.837037	0.697531	5	2	2	0	2	3	-0.345242
1	36	PTC	2	4	10.6	7.4	9.5	10.6	0.389729	0.778947	0.698113	6	2	2	0	2	3	-0.642973
1	36	PTC	2	2	12.1	11.7	9.6	12.1	0.710795	1.21875	0.966942	5	2	2	3	3	0	-1.38106
2	31	PTC	2	3	16.7	8.9	13.5	16.7	1.0494	0.659259	0.532934	4	2	2	0	2	3	-0.298914
1	30	PTC	2	2	28	16	28	28	6.56051	0.571429	0.571429	1	2	2	0	3	1	-0.292191
2	57	PTC	2	2	6.3	8.5	12.8	12.8	0.358485	0.664062	1.34921	4	2	2	3	2	3	-0.502468
1	56	PTC	2	2	11.4	6.2	8.2	11.4	0.303118	0.756098	0.54386	2	2	2	0	0	2	-2.06929
1	54	PTMC	2	2	8	8.2	9.1	9.1	0.31221	0.901099	1.025	6	2	2	3	3	3	-0.213745
1	42	PTC	2	2	10.4	8.2	7.2	10.4	0.32113	1.13889	0.788462	5	2	2	3	0	0	-3.02139
1	47	PTC	2	2	21.7	16.2	15.1	21.7	2.77622	1.07285	0.746544	2	2	2	3	0	3	-1.12725
1	29	PTC	2	4	4.4	16.7	28.1	28.1	1.07988	0.594306	3.79545	3	2	2	3	2	3	0.417427
2	25	PTC	2	2	10.6	7.3	11.2	11.2	0.453261	0.651786	0.688679	3	2	2	0	0	0	-2.97905
1	25	PTC	2	2	12.9	12.5	13.2	13.2	1.11321	0.94697	0.968992	5	2	2	0	0	3	-1.56131
1	25	PTMC	1	1	3.4	4.3	3.9	4.3	0.0298204	1.10256	1.26471	6	2	3	3	2	3	-1.01792
1	55	PTC	1	1	16.8	7.5	10	16.8	0.65898	0.75	0.446429	3	1	2	0	3	3	0.250202
1	54	PTMC	2	2	5	5	5	5	0.065375	1	1	5	2	2	3	2	3	-0.975988
1	64	PTC	1	1	18.7	24.1	14.7	24.1	3.4648	1.63946	1.28877	4	2	2	3	3	3	0.538947
1	42	PTC	2	2	44	17	22	44	8.60649	0.772727	0.386364	2	2	3	0	3	3	1.479
1	43	PTMC	1	1	5.6	6.1	5.8	6.1	0.103621	1.05172	1.08929	2	2	3	3	2	0	-2.24102
2	45	PTC	1	1	23	14	16	23	2.6945	0.875	0.608696	5	2	1	0	2	3	-0.00236426
1	27	PTMC	1	1	9.3	8.9	8.5	9.3	0.367954	1.04706	0.956989	2	2	2	3	0	0	-3.09355
1	55	PTMC	1	1	4.5	3.3	3.9	4.5	0.0302895	0.846154	0.733333	5	2	2	0	0	0	-3.37535
1	47	PTMC	1	1	6.4	6	5.4	6.4	0.108449	1.11111	0.9375	4	2	3	3	0	0	-3.26042
1	50	PTC	1	1	15.7	8.9	12.3	15.7	0.898869	0.723577	0.566879	6	2	2	0	3	3	0.166269
1	51	PTC	1	1	15	19	18	19	2.68299	1.05556	1.26667	6	2	2	3	2	3	-0.253662
1	50	PTMC	1	1	9.6	6.2	8.8	9.6	0.273935	0.704545	0.645833	5	1	2	0	2	3	-0.69891
1	63	PTMC	1	1	8.9	6.3	7.6	8.9	0.222867	0.828947	0.707865	4	2	1	0	3	3	-0.220895
1	62	PTMC	2	2	9.5	9.2	6.2	9.5	0.283403	1.48387	0.968421	2	2	3	3	3	3	-0.186788
1	52	PTC	1	1	15	14	16	16	1.75728	0.875	0.933333	2	2	2	0	3	3	0.132806
1	22	PTC	1	1	36	20	32	36	12.0499	0.625	0.555556	3	2	1	0	2	3	0.245955
1	38	PTC	1	1	21	10	14	21	1.53762	0.714286	0.47619	4	2	2	0	3	3	0.461205
1	62	PTMC	1	1	7.2	7.2	6.4	7.2	0.173519	1.125	1	5	2	3	3	2	3	-0.843985
2	38	PTMC	1	1	2	4	6	6	0.025104	0.666667	2	5	2	3	3	2	3	-0.910531
1	52	PTMC	1	1	4	5.2	3.7	5.2	0.0402501	1.40541	1.3	2	2	2	3	2	3	-0.961855
1	37	PTMC	1	1	3.8	3.9	3.6	3.9	0.0279031	1.08333	1.02632	2	2	2	3	2	0	-2.375
1	44	PTC	2	2	9	8	10	10	0.37656	0.8	0.888889	6	2	3	0	2	0	-2.01197
2	43	PTC	1	1	13	10	12	13	0.81588	0.833333	0.769231	2	2	2	0	3	3	0.00123132
1	39	PTMC	1	1	5	8	4	8	0.08368	2	1.6	3	2	3	3	2	0	-2.1201
2	38	PTMC	1	1	5.6	6.5	5.7	6.5	0.108512	1.14035	1.16071	4	2	3	3	3	3	-0.365119
1	55	PTC	2	2	7.9	8.7	12.1	12.1	0.434944	0.719008	1.10127	2	2	3	3	3	3	-0.0322316
1	62	PTMC	1	1	6.4	6.2	6.6	6.6	0.136967	0.939394	0.96875	1	2	2	0	2	0	-2.21156
1	32	PTC	1	1	9	9.8	12	12	0.553543	0.816667	1.08889	2	2	2	3	2	3	-0.564766
1	53	PTMC	1	1	6.1	5.9	4.3	6.1	0.0809379	1.37209	0.967213	1	2	3	3	2	0	-2.23964
1	52	PTC	2	2	12	18.1	15.2	18.1	1.72665	1.19079	1.50833	4	2	3	3	2	3	-0.252026
1	33	PTC	2	2	9	7	12	12	0.395388	0.583333	0.777778	2	2	3	0	3	3	-0.0361187
1	43	PTMC	1	1	5.9	6.4	9.4	9.4	0.185636	0.680851	1.08475	2	2	3	3	3	3	-0.187124
1	55	PTC	1	1	7	11	8	11	0.322168	1.375	1.57143	3	2	2	3	2	3	-0.613652
1	76	PTMC	1	1	4.3	3.4	4.5	4.5	0.0344082	0.755556	0.790698	2	2	2	0	2	3	-1.0056
1	41	PTMC	1	1	5	4	4	5	0.04184	1	0.8	3	2	2	3	3	3	-0.455552
2	42	PTC	2	4	10	12	17	17	1.06692	0.705882	1.2	2	2	2	3	2	3	-0.281082
2	24	PTC	2	2	23	16	17	23	3.27189	0.941176	0.695652	3	2	2	0	0	3	-1.07559
2	57	PTMC	2	4	6.7	6	9.4	9.4	0.197631	0.638298	0.895522	2	2	2	0	0	3	-1.74486
1	56	PTMC	1	1	6.8	7.4	6.8	7.4	0.178958	1.08824	1.08824	2	2	2	3	0	0	-3.20172
1	59	PTC	1	1	10	9	7.5	10	0.353025	1.2	0.9	1	2	2	3	0	0	-3.04853
1	52	PTC	2	2	11.8	10.5	10	11.8	0.647997	1.05	0.889831	1	2	2	3	2	0	-1.91513
1	34	PTC	2	2	10	8	9	10	0.37656	0.888889	0.8	3	2	2	0	0	3	-1.71797
2	47	PTMC	1	1	9.7	9.8	9.7	9.8	0.482249	1.01031	1.01031	1	2	2	3	0	0	-3.06902
1	52	PTMC	2	2	6.8	7.4	7.3	7.4	0.192117	1.0137	1.08824	6	2	2	3	0	2	-2.31452
1	44	PTMC	2	2	9.1	8.8	7.8	9.1	0.326678	1.12821	0.967033	4	2	2	3	0	1	-2.65963
2	39	PTC	2	4	16	11.5	20.5	20.5	1.97276	0.560976	0.71875	5	2	2	0	3	1	-0.484838
1	60	PTMC	2	2	6.7	6.5	6.3	6.7	0.143493	1.03175	0.970149	4	2	2	3	0	3	-1.91165
1	39	PTC	2	2	14.5	6.8	10.4	14.5	0.536305	0.653846	0.468966	2	2	2	0	3	0	-1.21921
1	31	PTMC	1	1	8.3	4.6	5.9	8.3	0.117812	0.779661	0.554217	1	2	1	0	0	0	-3.14129
2	59	PTMC	2	2	3.7	2.7	3.8	3.8	0.0198541	0.710526	0.72973	1	2	3	0	0	0	-3.41881
2	47	PTMC	2	2	5.7	4.5	6.5	6.5	0.0871972	0.692308	0.789474	2	2	2	0	0	1	-2.80882
1	28	PTMC	1	1	9.7	5.6	6.3	9.7	0.178979	0.888889	0.57732	2	2	2	0	0	1	-2.61282
1	22	PTMC	1	1	6.4	7.8	5.5	7.8	0.143595	1.41818	1.21875	2	2	2	3	0	0	-3.17436
1	50	PTC	1	1	11.5	7.1	10.3	11.5	0.43984	0.68932	0.617391	5	2	2	0	0	0	-2.95933
1	30	PTC	1	1	18	12	11	18	1.24265	1.09091	0.666667	5	2	2	3	0	3	-1.2668
1	54	PTC	1	1	15	12	10	15	0.9414	1.2	0.8	6	2	2	3	0	3	-1.43743
1	37	PTMC	1	1	7.8	6.3	5.1	7.8	0.131071	1.23529	0.807692	1	2	2	3	0	0	-3.1736
1	53	PTMC	2	2	5.8	5.5	5.4	5.8	0.090092	1.01852	0.948276	6	2	2	3	0	0	-3.2971
1	34	PTMC	1	1	3.7	5	3.8	5	0.0367669	1.31579	1.35135	5	2	2	3	0	0	-3.34424
2	36	PTMC	1	1	6.1	6.1	4.2	6.1	0.0817355	1.45238	1	1	2	2	3	0	2	-2.38969
1	52	PTMC	1	1	5.9	6.9	5.3	6.9	0.112844	1.30189	1.16949	5	2	2	3	0	0	-3.22918
2	38	PTMC	2	2	5.8	6.2	5.8	6.2	0.109081	1.06897	1.06897	2	2	2	3	0	0	-3.27305
2	31	PTC	2	2	8.6	10	10.9	10.9	0.49026	0.917431	1.16279	5	2	2	3	3	1	-0.999206
1	33	PTMC	2	2	2.7	3.8	2.6	3.8	0.0139515	1.46154	1.40741	2	2	2	3	0	0	-3.41845
1	55	PTMC	1	1	7.4	6.6	5.8	7.4	0.148151	1.13793	0.891892	1	2	2	3	0	0	-3.19984
1	36	PTMC	1	1	3.4	5.1	4.4	5.1	0.0399028	1.15909	1.5	4	2	2	3	0	0	-3.33813
1	30	PTC	1	1	16	11	15	16	1.38072	0.733333	0.6875	6	2	2	0	0	3	-1.40122
1	60	PTC	2	2	8.7	10.1	5.9	10.1	0.27114	1.71186	1.16092	6	2	2	3	0	0	-3.03724
1	73	PTMC	1	1	9.8	9.2	7.2	9.8	0.339506	1.27778	0.938776	6	2	2	3	0	0	-3.06031
1	48	PTC	2	4	10.8	9.2	8.8	10.8	0.457294	1.04545	0.851852	4	2	2	3	3	3	-0.115495
2	34	PTMC	1	1	4.3	6	4.2	6	0.0566723	1.42857	1.39535	6	2	2	3	0	0	-3.28246
1	42	PTMC	1	1	5.9	5.6	5.3	5.9	0.0915836	1.0566	0.949153	2	2	2	3	0	0	-3.29089
2	38	PTC	1	1	11	5	6.4	11	0.184096	0.78125	0.454545	4	2	2	0	0	3	-1.64323
1	60	PTMC	2	2	6.8	7.4	6.5	7.4	0.171063	1.13846	1.08824	3	2	3	3	0	0	-3.20123
1	51	PTMC	1	1	6.4	7.1	5.3	7.1	0.125955	1.33962	1.10937	6	2	2	3	0	3	-1.88538
1	23	PTMC	2	4	9	5	7	9	0.164745	0.714286	0.555556	3	2	2	0	0	0	-3.10005
1	45	PTC	1	1	33	15	20	33	5.1777	0.75	0.454545	7	2	2	0	0	0	-1.89384
1	53	PTMC	1	1	3.4	4.8	3	4.8	0.0256061	1.6	1.41176	3	2	2	3	0	1	-2.91216
1	26	PTMC	2	2	6.6	4.7	4.8	6.6	0.0778726	0.979167	0.712121	2	2	2	0	0	3	-1.91395
1	37	PTMC	1	1	8.1	8	6.4	8.1	0.216899	1.25	0.987654	1	2	2	3	0	0	-3.15993
1	43	PTMC	1	1	8.7	5.6	7.2	8.7	0.18346	0.777778	0.643678	7	2	2	0	0	0	-3.12009
1	52	PTMC	1	1	6.5	6	5.1	6.5	0.104025	1.17647	0.923077	2	2	2	3	0	1	-2.80985
1	55	PTC	2	4	10.3	6.2	6.8	10.3	0.227112	0.911765	0.601942	5	2	2	0	0	1	-2.57795
2	26	PTMC	2	2	6.5	5.1	4.7	6.5	0.081486	1.08511	0.784615	4	2	2	3	0	1	-2.80847
1	38	PTC	2	2	19	12	15	19	1.78866	0.8	0.631579	1	2	2	0	0	0	-2.56911
2	30	PTC	2	4	23	13	18	23	2.81479	0.722222	0.565217	3	2	2	0	0	1	-1.9357
1	50	PTMC	1	1	4	4.6	4.1	4.6	0.0394551	1.12195	1.15	2	2	3	3	0	0	-3.36961
1	41	PTMC	1	1	6.1	5.7	4.9	6.1	0.0891051	1.16327	0.934426	2	2	2	3	0	0	-3.27814
1	26	PTMC	2	2	8.5	6	6.3	8.5	0.16804	0.952381	0.705882	6	2	2	0	0	3	-1.79975
1	34	PTMC	1	1	8.4	4.9	4.9	8.4	0.105481	1	0.583333	2	2	2	3	0	0	-3.13423
1	28	PTMC	2	2	3.3	2.3	3.5	3.5	0.0138935	0.657143	0.69697	6	2	2	0	0	0	-3.43735
1	59	PTC	1	1	10.4	10.9	9.3	10.9	0.551372	1.17204	1.04808	5	2	2	3	0	0	-3.00393
1	59	PTMC	1	1	5.1	5.3	4.3	5.3	0.0607878	1.23256	1.03922	3	2	3	3	0	0	-3.32681
1	31	PTMC	1	1	4.8	5.1	3.7	5.1	0.0473712	1.37838	1.0625	4	2	2	3	0	0	-3.33859
2	29	PTMC	2	2	9.5	8.4	7.4	9.5	0.308842	1.13514	0.884211	6	2	2	3	2	0	-2.03934
1	39	PTMC	1	1	2.7	3.8	2.6	3.8	0.0139515	1.46154	1.40741	5	2	3	3	0	0	-3.41845
1	43	PTMC	1	1	7.7	8.9	6.9	8.9	0.247304	1.28986	1.15584	5	2	3	3	0	0	-3.11139
2	51	PTMC	2	2	5.5	7	4.3	7	0.0865826	1.62791	1.27273	5	2	2	3	0	0	-3.22128
1	27	PTC	2	2	13.1	7.3	7.1	13.1	0.355103	1.02817	0.557252	5	2	3	3	0	0	-2.85336
1	26	PTMC	2	2	3.3	3.6	3.1	3.6	0.019261	1.16129	1.09091	3	2	3	3	0	0	-3.43137
1	26	PTC	1	1	10.6	6.2	7.8	10.6	0.268098	0.794872	0.584906	5	2	2	0	0	3	-1.67355
1	35	PTC	1	1	12.6	7.9	9.4	12.6	0.489359	0.840426	0.626984	4	2	2	0	0	1	-2.44905
1	77	PTMC	1	1	5	4.9	3.5	5	0.0448473	1.4	0.98	5	2	2	3	0	3	-2.01274
2	28	PTMC	1	1	8.1	6.9	6.7	8.1	0.195844	1.02985	0.851852	3	2	2	3	0	0	-3.15865
1	38	PTC	2	3	14.1	11.2	13.5	14.1	1.11499	0.82963	0.794326	5	2	2	0	0	0	-2.83671
1	26	PTMC	2	2	7.3	7.3	6.4	7.3	0.178372	1.14062	1	5	2	2	3	0	3	-1.87598
1	37	PTC	2	2	9.5	10	6.7	10	0.33289	1.49254	1.05263	1	2	2	3	0	3	-1.71531
2	44	PTC	2	2	11	12	6.3	12	0.434927	1.90476	1.09091	5	2	2	3	0	0	-2.92753
1	59	PTC	1	1	10	8.7	8.6	10	0.391309	1.01163	0.87	4	2	2	3	0	0	-3.05087
2	27	PTC	2	2	13	6	9	13	0.367146	0.666667	0.461538	2	2	1	0	0	3	-1.5284
1	58	PTC	2	4	28	13.4	20.9	28	4.1012	0.641148	0.478571	3	2	3	0	0	3	-0.811173
1	27	PTMC	2	2	7.6	8	6.9	8	0.219409	1.15942	1.05263	6	2	2	3	0	3	-1.83438
1	24	PTMC	2	2	7	5.8	6.6	7	0.140143	0.878788	0.828571	5	2	2	0	0	0	-3.22455
2	32	PTC	1	1	22	12	15	22	2.07108	0.8	0.545455	5	2	2	0	0	0	-2.39734
1	34	PTC	2	4	16	10.9	10.6	16	0.966839	1.0283	0.68125	4	2	2	3	0	3	-1.37598
1	39	PTC	1	1	21	12	17	21	2.24053	0.705882	0.571429	1	2	2	0	0	3	-1.13867
2	41	PTMC	1	1	7.6	6.2	5.5	7.6	0.135541	1.12727	0.815789	1	2	2	3	0	0	-3.18647
2	43	PTC	1	1	10	8.7	8.6	10	0.391309	1.01163	0.87	1	2	2	3	0	0	-3.05087
1	25	PTC	1	1	12.5	8.4	10.5	12.5	0.576608	0.8	0.672	1	2	1	0	0	3	-1.57267
1	28	PTC	1	1	10.7	6.9	8	10.7	0.308905	0.8625	0.64486	5	2	2	0	0	3	-1.66974
2	63	PTC	1	1	37	28	49	49	26.5496	0.571429	0.756757	5	2	2	0	2	0	-1.15152
1	45	PTC	2	2	11	9	8.6	11	0.445282	1.04651	0.818182	2	2	2	3	0	0	-2.99116
1	57	PTC	1	1	20	13	12	20	1.63176	1.08333	0.65	5	2	2	3	0	1	-2.05254
1	53	PTMC	1	1	4.3	5.5	3.7	5.5	0.0457651	1.48649	1.27907	1	2	2	3	0	0	-3.31329
2	37	PTC	2	2	27.7	16.8	19.3	27.7	4.6973	0.870466	0.606498	5	2	2	0	0	3	-0.866435
1	65	PTMC	2	2	6.1	6.1	5.7	6.1	0.110927	1.07018	1	4	2	2	3	0	2	-2.39147
1	26	PTC	2	2	10	6	5	10	0.1569	1.2	0.6	6	2	2	3	0	2	-2.14857
1	42	PTMC	1	1	4.9	5.9	3.8	5.9	0.0574557	1.55263	1.20408	1	2	3	3	0	0	-3.2888
1	32	PTC	1	1	16.5	7.5	11.2	16.5	0.724878	0.669643	0.454545	6	2	2	0	0	3	-1.32972
1	36	PTC	2	4	23.1	16.3	11.9	23.1	2.34341	1.36975	0.705628	4	2	2	3	0	3	-1.01265
2	67	PTC	1	1	12.7	11.5	10.6	12.7	0.809672	1.08491	0.905512	4	2	2	3	0	3	-1.57429
1	29	PTC	1	1	13.9	6.7	9.1	13.9	0.443234	0.736264	0.482014	4	2	2	0	0	0	-2.80834
2	53	PTMC	2	2	9.3	6	7.8	9.3	0.227631	0.769231	0.645161	6	2	2	0	0	3	-1.75299
1	51	PTMC	1	1	3.8	3.8	2.8	3.8	0.0211459	1.35714	1	3	2	2	3	0	0	-3.41889
1	30	PTMC	2	2	5.1	3.5	4.2	5.1	0.0392093	0.833333	0.686275	1	2	2	0	0	3	-2.00609
1	32	PTC	2	2	20	10	10	20	1.046	1	0.5	6	2	2	3	0	2	-1.57281
2	34	PTMC	1	1	3.7	4.4	3.5	4.4	0.0298005	1.25714	1.18919	4	2	3	3	0	0	-3.38162
1	32	PTMC	1	1	4.7	4.8	2.9	4.8	0.0342168	1.65517	1.02128	3	2	2	3	0	0	-3.35669
1	28	PTMC	1	1	4.2	4	4.7	4.7	0.0412961	0.851064	0.952381	6	2	2	0	0	0	-3.36342
2	46	PTMC	1	1	5.5	4.8	5.1	5.5	0.0704167	0.941176	0.872727	7	2	2	0	0	0	-3.3148
1	66	PTMC	1	1	4.4	5.2	5.1	5.2	0.0610278	1.01961	1.18182	4	2	2	3	0	1	-2.88912
2	35	PTC	2	2	12	7.6	6.4	12	0.305265	1.1875	0.633333	1	2	2	3	0	3	-1.58762
2	76	PTMC	2	2	6.3	5.9	4.9	6.3	0.0952556	1.20408	0.936508	1	2	3	3	0	3	-1.93391
2	33	PTC	2	2	15.2	10	8	15.2	0.635968	1.25	0.657895	6	2	2	3	2	3	-0.368194
1	50	PTMC	1	1	4.7	4	5.2	5.2	0.0511285	0.769231	0.851064	4	2	2	0	0	0	-3.33252
1	61	PTMC	1	1	5	4.5	4.3	5	0.0506002	1.04651	0.9	5	2	2	3	0	0	-3.34509
2	55	PTMC	1	1	6.9	6.5	4.9	6.9	0.114937	1.32653	0.942029	5	2	2	3	0	0	-3.22931
1	30	PTMC	1	1	8.3	6.5	5.5	8.3	0.155187	1.18182	0.783133	7	2	2	3	0	0	-3.14357
1	56	PTC	2	4	12.6	6.8	11.9	12.6	0.533247	0.571429	0.539683	3	2	1	0	0	2	-2.00773
1	24	PTMC	1	1	5.6	5.3	4.8	5.6	0.0745087	1.10417	0.946429	5	2	2	3	0	0	-3.30875
1	62	PTMC	2	2	7.9	5.6	7.5	7.9	0.173531	0.746667	0.708861	5	2	2	0	0	3	-1.83789
1	53	PTC	1	1	13	14	11	14	1.04705	1.27273	1.07692	5	2	2	3	0	3	-1.50687
1	29	PTC	2	4	14	11	10	14	0.80542	1.1	0.785714	2	2	2	3	0	3	-1.49213
1	50	PTMC	1	1	3.3	4.4	2.3	4.4	0.0174661	1.91304	1.33333	2	2	2	3	0	0	-3.38087
1	45	PTMC	1	1	6.7	6	6.8	6.8	0.142967	0.882353	0.895522	5	2	2	0	0	0	-3.23732
2	50	PTMC	1	1	5.5	4	4.8	5.5	0.0552288	0.833333	0.727273	2	2	2	0	0	2	-2.42587
1	31	PTMC	1	1	7.6	5.6	4.8	7.6	0.106843	1.16667	0.736842	2	2	2	3	0	0	-3.18472
1	63	PTMC	1	1	9.6	9.3	6.4	9.6	0.298838	1.45312	0.96875	1	2	2	3	0	0	-3.07043
2	36	PTC	2	4	11	9.2	10	11	0.529276	0.92	0.836364	2	2	2	0	0	3	-1.66429
1	68	PTMC	2	3	4.9	5.5	4.4	5.5	0.0620173	1.25	1.12245	4	2	2	3	0	3	-1.98228
1	61	PTMC	1	1	4.6	5.5	3.5	5.5	0.0463116	1.57143	1.19565	5	2	2	3	0	0	-3.31333
2	51	PTMC	1	1	8.7	5	5.9	8.7	0.134228	0.847458	0.574713	1	2	3	0	0	0	-3.11709
1	54	PTMC	1	1	4.9	3.6	4.5	4.9	0.0415157	0.8	0.734694	1	2	3	0	0	0	-3.35083
2	37	PTMC	1	1	9.7	7.1	6.6	9.7	0.237725	1.07576	0.731959	5	2	2	3	0	0	-3.0604
2	61	PTC	1	1	11	8	10	11	0.46024	0.8	0.727273	4	2	2	0	0	0	-2.99207
1	61	PTC	1	1	15	10	11	15	0.86295	0.909091	0.666667	2	2	2	0	0	1	-2.32064
2	51	PTMC	1	1	7.9	5.6	7.5	7.9	0.173531	0.746667	0.708861	5	2	2	0	0	0	-3.16989
1	45	PTC	1	1	16	11	11	16	1.01253	1	0.6875	1	2	2	3	0	0	-2.71076
1	40	PTC	2	2	11	9.3	7.9	11	0.422673	1.17722	0.845455	1	2	2	3	0	0	-2.98978
1	28	PTC	2	4	15	13	12	15	1.22382	1.08333	0.866667	1	2	2	3	0	3	-1.45465
1	33	PTMC	2	2	5.7	7.1	6.1	7.1	0.129111	1.16393	1.24561	6	2	2	3	0	3	-1.88558
1	41	PTMC	1	1	4.9	6.8	3.7	6.8	0.0644775	1.83784	1.38776	2	2	2	3	0	0	-3.23253
2	54	PTMC	1	1	7.9	5.6	7.5	7.9	0.173531	0.746667	0.708861	5	2	2	0	0	0	-3.16989
2	52	PTMC	2	2	5.6	6.3	4.2	6.3	0.077496	1.5	1.125	3	2	2	3	0	0	-3.26483
1	43	PTC	2	2	16.5	12.1	14.2	16.5	1.48272	0.852113	0.733333	2	2	2	0	0	0	-2.70795
1	42	PTC	1	1	11	10	12	12	0.69036	0.833333	0.909091	1	2	2	0	0	2	-2.05511
1	46	PTMC	1	1	5.3	5.3	4.2	5.3	0.0617025	1.2619	1	4	2	3	3	0	0	-3.32686
1	33	PTMC	1	1	4.5	5.3	4.5	5.3	0.056131	1.17778	1.17778	2	2	2	3	0	0	-3.32652
1	34	PTMC	1	1	7.5	5.6	5.9	7.5	0.129599	0.949153	0.746667	5	2	2	0	0	3	-1.86041
1	42	PTMC	1	1	3.7	3.7	3.7	3.7	0.0264915	1	1	6	2	2	3	0	0	-3.42552
1	57	PTMC	1	1	6.5	5.8	4.8	6.5	0.0946421	1.20833	0.892308	5	2	2	3	0	3	-1.92127
2	38	PTMC	1	1	7.6	6.9	6.9	7.6	0.18924	1	0.907895	5	2	2	3	0	0	-3.18974
1	54	PTC	2	4	12.5	7.1	7.1	12.5	0.329555	1	0.568	1	2	3	3	0	3	-1.5576
1	58	PTMC	1	1	4.6	3.4	3.7	4.6	0.030265	0.918919	0.73913	4	2	2	0	0	0	-3.36905
2	33	PTC	2	4	22	11.7	11.4	22	1.53467	1.02632	0.531818	6	2	2	3	0	3	-1.03261
1	34	PTMC	1	1	5.7	5.6	5.4	5.7	0.0901485	1.03704	0.982456	5	2	2	3	0	0	-3.3034
1	48	PTMC	1	1	3.3	4	2.9	4	0.0200204	1.37931	1.21212	5	2	2	3	0	0	-3.40622
1	63	PTMC	1	1	9	9.1	5.8	9.1	0.248435	1.56897	1.01111	4	2	2	3	0	3	-1.76685
1	23	PTMC	1	1	6	5.1	5	6	0.080019	1.02	0.85	2	2	2	3	0	0	-3.28388
2	26	PTC	2	4	16.5	9.8	19.2	19.2	1.62373	0.510417	0.593939	3	2	2	0	3	3	0.342553
2	36	PTMC	1	1	7.9	6.8	7.9	7.9	0.221955	0.860759	0.860759	3	2	2	0	0	0	-3.17284
2	34	PTC	2	2	12	8.5	13	13	0.693498	0.653846	0.708333	7	2	2	0	0	3	-1.5483
1	42	PTMC	1	1	7.1	5.7	7.1	7.1	0.150277	0.802817	0.802817	1	2	2	0	0	0	-3.21887
1	31	PTMC	1	1	5.6	5	4.6	5.6	0.0673624	1.08696	0.892857	6	2	2	3	0	0	-3.30831
1	60	PTMC	1	1	2.8	3.6	2.3	3.6	0.0121252	1.56522	1.28571	2	2	2	3	0	0	-3.43094
1	57	PTC	1	1	12.3	9.1	9.7	12.3	0.567832	0.938144	0.739837	2	2	2	0	0	3	-1.58474
1	39	PTMC	2	2	6	7.6	6	7.6	0.143093	1.26667	1.26667	6	2	2	3	0	0	-3.18693
2	52	PTMC	2	2	4.9	5.5	5.7	5.7	0.0803406	0.964912	1.12245	2	2	2	3	0	3	-1.9708
1	26	PTC	2	2	10.5	9.2	8.4	10.5	0.424383	1.09524	0.87619	5	2	3	3	0	3	-1.68939
1	63	PTMC	1	1	6.7	6	7.1	7.1	0.149275	0.84507	0.895522	5	2	2	0	0	0	-3.21881
2	64	PTC	2	2	12	8	10	12	0.50208	0.8	0.666667	4	2	2	0	0	1	-2.48763
1	28	PTMC	2	2	9	7	8.8	9	0.289951	0.795455	0.777778	6	2	2	0	0	3	-1.77569
1	53	PTMC	1	1	7.8	6	5	7.8	0.122382	1.2	0.769231	4	2	2	3	0	3	-1.84107
1	38	PTMC	2	2	5.7	7.3	4.6	7.3	0.100105	1.58696	1.2807	5	2	2	3	0	0	-3.20321
1	37	PTMC	2	2	5.7	6	5.7	6	0.101954	1.05263	1.05263	2	2	3	3	0	3	-1.95322
1	32	PTMC	2	2	5.3	3.2	4.7	5.3	0.0416894	0.680851	0.603774	7	2	2	0	0	0	-3.32564
2	53	PTMC	1	1	4.3	4	3.1	4.3	0.0278864	1.29032	0.930233	2	2	2	3	0	1	-2.9438
2	40	PTMC	2	2	6.5	3.9	5.5	6.5	0.0729193	0.709091	0.6	7	2	2	0	0	0	-3.25195
2	36	PTC	2	4	24	15	18	24	3.38904	0.833333	0.625	6	2	2	0	0	3	-1.01973
1	31	PTC	2	4	12	7.2	6.4	12	0.289198	1.125	0.6	4	2	2	3	2	0	-1.88064
1	26	PTMC	2	2	5.4	6.2	4.4	6.2	0.0770442	1.40909	1.14815	2	2	3	3	0	0	-3.2711
1	51	PTMC	2	2	4.8	4.5	4	4.8	0.0451872	1.125	0.9375	2	2	2	3	0	0	-3.35736
1	27	PTMC	1	1	6.7	7.3	4.6	7.3	0.117668	1.58696	1.08955	5	2	2	3	0	0	-3.20428
2	38	PTMC	2	2	3.1	3.7	2.9	3.7	0.0173965	1.27586	1.19355	5	2	2	3	0	3	-2.09296
2	33	PTC	2	4	32.4	16.8	18.1	32.4	5.1527	0.928177	0.518519	2	2	2	0	0	0	-1.93011
2	35	PTMC	1	1	9.3	6.2	7.4	9.3	0.223156	0.837838	0.666667	5	2	2	0	0	3	-1.75271
1	43	PTMC	2	2	8.6	7.7	8.5	8.6	0.294381	0.905882	0.895349	6	2	2	0	0	1	-2.68916
2	49	PTMC	1	1	4.3	4.2	4.1	4.3	0.0387261	1.02439	0.976744	2	2	3	3	0	0	-3.38846
1	55	PTMC	2	2	6.2	8.6	6.2	8.6	0.172895	1.3871	1.3871	2	2	2	3	0	0	-3.12575
1	53	PTC	2	2	8.9	11.1	9.3	11.1	0.480505	1.19355	1.24719	3	2	3	3	0	0	-2.98701
2	43	PTMC	1	1	5.9	5.9	7.2	7.2	0.131081	0.819444	1	3	2	2	3	0	0	-3.2114
2	43	PTMC	2	2	4.3	4.6	3.3	4.6	0.0341383	1.39394	1.06977	5	2	2	3	0	0	-3.36928
1	49	PTMC	1	1	4.7	4.4	3.4	4.7	0.0367732	1.29412	0.93617	5	2	2	3	0	0	-3.36314
1	48	PTC	2	2	16	12	9	16	0.903744	1.33333	0.75	1	2	2	3	0	3	-1.37213
2	35	PTC	2	2	17	12.4	12.6	17	1.38913	0.984127	0.729412	1	2	2	0	0	1	-2.22674
2	60	PTC	1	1	12.1	10	12.5	12.5	0.791038	0.8	0.826446	4	2	2	0	0	0	-2.91775
2	47	PTMC	1	1	7.2	7	6.8	7.2	0.179243	1.02941	0.972222	5	2	2	3	0	0	-3.21433
2	28	PTMC	2	4	5.1	5.8	4.5	5.8	0.0696165	1.28889	1.13725	4	2	2	3	0	3	-1.96385
1	58	PTC	1	1	11.3	8.9	12.5	12.5	0.657476	0.712	0.787611	2	2	2	0	0	1	-2.46561
1	42	PTMC	2	2	4.2	5.4	4.3	5.4	0.0510051	1.25581	1.28571	5	2	2	3	0	0	-3.31991
1	40	PTMC	2	2	6.2	6.2	8	8	0.160833	0.775	1	6	2	2	3	0	0	-3.16281
2	63	PTC	2	4	40	20	36	40	15.0624	0.555556	0.5	6	2	2	0	0	0	-2.05581
1	51	PTMC	1	1	6.1	8.1	6.3	8.1	0.162801	1.28571	1.32787	2	2	2	3	0	0	-3.15663
1	25	PTC	2	4	22	15	15	22	2.58885	1	0.681818	1	2	2	3	0	3	-1.09692
2	74	PTMC	1	1	3.4	4.1	3	4.1	0.0218719	1.36667	1.20588	3	2	2	3	0	0	-3.40003
1	38	PTMC	2	2	8.8	6	5.8	8.8	0.160164	1.03448	0.681818	4	2	2	3	0	0	-3.11237
1	45	PTMC	2	3	6.9	6.4	6.5	6.9	0.150122	0.984615	0.927536	3	2	2	0	0	3	-1.89946
2	70	PTC	2	4	25	18	20	25	4.707	0.9	0.72	2	2	2	0	0	3	-1.03713
1	41	PTMC	2	2	2.8	3.1	2.2	3.1	0.00998721	1.40909	1.10714	2	2	2	3	0	0	-3.46231
2	31	PTC	2	2	11.3	9.7	7.5	11.3	0.429945	1.29333	0.858407	2	2	2	3	0	3	-1.63933
2	81	PTC	2	4	26	19.9	18	26	4.8708	1.10556	0.765385	4	2	2	3	0	1	-1.87212
2	59	PTC	1	1	12.7	9.7	8.3	12.7	0.534755	1.16867	0.76378	3	2	2	3	0	1	-2.44552
1	37	PTMC	2	2	8.8	7.1	7.9	8.8	0.258149	0.898734	0.806818	3	2	3	0	0	3	-1.78635
2	30	PTMC	1	1	9.6	9.2	7.5	9.6	0.346435	1.22667	0.958333	2	2	2	3	0	0	-3.07333
1	55	PTMC	1	1	5.2	4.7	4.3	5.2	0.0549631	1.09302	0.903846	2	2	3	3	0	0	-3.33275
1	40	PTMC	2	3	8.7	9.1	8.8	9.1	0.364372	1.03409	1.04598	2	2	2	3	0	0	-3.10593
1	28	PTC	2	2	26.4	14.3	17.5	26.4	3.45525	0.817143	0.541667	1	2	2	0	0	3	-0.87257
1	59	PTMC	1	1	4.6	6.9	4.9	6.9	0.0813401	1.40816	1.5	2	2	2	3	0	0	-3.22726
1	52	PTMC	2	2	8.5	6.4	5.8	8.5	0.165017	1.10345	0.752941	3	2	2	3	0	1	-2.68757
1	55	PTMC	2	2	9.9	8.9	8.1	9.9	0.37326	1.09877	0.89899	3	2	2	3	0	0	-3.05607
1	31	PTC	1	1	15	8.1	8.8	15	0.559192	0.920455	0.54	5	2	2	0	0	3	-1.41411
2	35	PTC	2	4	14.4	6.6	10.4	14.4	0.516942	0.634615	0.458333	2	2	2	0	0	3	-1.44933
1	50	PTC	1	1	13	11	10	13	0.74789	1.1	0.846154	2	2	2	3	0	0	-2.88362
2	42	PTMC	1	1	5.1	6.1	4.2	6.1	0.0683362	1.45238	1.19608	4	2	2	3	0	0	-3.27687
1	52	PTC	1	1	10.2	8.3	8	10.2	0.354217	1.0375	0.813725	1	2	2	3	0	0	-3.03601
1	25	PTMC	1	1	6.4	7.5	6.5	7.5	0.163176	1.15385	1.17188	5	2	3	3	0	0	-3.19445
1	46	PTC	2	4	15	8.6	9.5	15	0.640937	0.905263	0.573333	2	2	2	0	2	1	-1.2691
2	40	PTC	2	2	15	12	13	15	1.22382	0.923077	0.8	5	2	2	0	0	3	-1.45465
2	44	PTC	1	1	13.3	9.2	9.9	13.3	0.633543	0.929293	0.691729	5	2	2	0	0	3	-1.52575
2	44	PTMC	2	2	3.9	4.1	4.1	4.1	0.0342874	1	1.05128	2	2	2	3	0	3	-2.06879
2	45	PTC	1	1	9.9	8.4	11.4	11.4	0.495817	0.736842	0.848485	3	2	2	0	0	3	-1.63704
1	54	PTC	2	4	20	15	14	20	2.1966	1.07143	0.75	4	2	3	3	0	0	-2.53099
1	38	PTMC	1	1	7.2	6.8	6.5	7.2	0.16644	1.04615	0.944444	5	2	3	3	0	0	-3.21355
2	36	PTMC	1	1	4.8	5.5	4.7	5.5	0.0648938	1.17021	1.14583	3	2	2	3	0	0	-3.31446
1	27	PTMC	2	2	6.5	6.6	5.4	6.6	0.121158	1.22222	1.01538	4	2	2	3	0	3	-1.91659
1	45	PTC	2	2	14	6.7	7	14	0.343402	0.957143	0.478571	2	2	2	0	2	3	-0.425948
1	39	PTC	2	4	30	13	15	30	3.05955	0.866667	0.433333	4	2	2	0	2	3	0.416367
1	27	PTMC	2	2	8.1	7.4	8.1	8.1	0.253924	0.91358	0.91358	4	2	2	0	2	0	-2.12419
2	30	PTMC	1	1	6.5	5.3	7.5	7.5	0.13513	0.706667	0.815385	2	2	2	0	0	0	-3.19274
1	54	PTMC	2	2	3.8	3.3	3.1	3.8	0.0203311	1.06452	0.868421	1	2	2	3	0	0	-3.41884
1	60	PTC	2	4	9.6	6.9	15.7	15.7	0.543903	0.43949	0.71875	1	2	2	0	0	3	-1.36908
2	42	PTC	1	1	11.5	7.8	8.3	11.5	0.389379	0.939759	0.678261	1	2	2	0	0	3	-1.62425
1	44	PTMC	2	2	6.1	5.8	5.5	6.1	0.101771	1.05455	0.95082	2	2	2	3	0	0	-3.27891
2	34	PTMC	1	1	7.1	7.2	9.5	9.5	0.25399	0.757895	1.01408	4	2	2	3	0	0	-3.07399
1	50	PTC	1	1	13	8	13	13	0.707096	0.615385	0.615385	1	2	2	0	0	0	-2.88113
2	28	PTMC	2	2	4.2	3	3.7	4.2	0.0243823	0.810811	0.714286	3	2	2	0	0	3	-2.06189
1	40	PTMC	2	2	4.9	2.9	5.4	5.4	0.0401319	0.537037	0.591837	1	2	2	0	0	0	-3.31925
1	48	PTMC	2	4	6.7	6.4	4.6	6.7	0.103161	1.3913	0.955224	5	2	2	3	0	3	-1.90919
1	47	PTMC	1	1	4.4	3.9	3.2	4.4	0.028719	1.21875	0.886364	6	2	2	3	0	0	-3.38155
2	27	PTMC	2	4	8.6	5.3	7.4	8.6	0.176404	0.716216	0.616279	4	2	3	0	0	3	-1.79396
1	39	PTC	2	2	12	8	9	12	0.451872	0.888889	0.666667	2	2	2	0	0	0	-2.92856
1	74	PTC	2	2	25	13	19	25	3.22953	0.684211	0.52	2	2	2	0	0	3	-0.947001
2	35	PTMC	2	2	9.7	7.4	8.5	9.7	0.319098	0.870588	0.762887	6	2	1	0	0	3	-1.73336
2	63	PTMC	2	4	6.9	7	6.3	7	0.159144	1.11111	1.01449	6	2	3	3	0	0	-3.22571
1	34	PTMC	1	1	8	5.4	4.2	8	0.0948931	1.28571	0.675	1	2	2	3	0	0	-3.15879
1	53	PTC	2	2	12	10.4	10.2	12	0.665758	1.01961	0.866667	1	2	2	3	0	3	-1.60961
1	59	PTMC	1	1	4.6	4.9	5.2	5.2	0.0612998	0.942308	1.06522	2	2	2	3	0	0	-3.33314
1	71	PTMC	2	4	7.2	7.7	6.7	7.7	0.194267	1.14925	1.06944	6	2	2	3	0	3	-1.85175
2	44	PTC	2	2	14	11	8	14	0.644336	1.375	0.785714	5	2	2	3	0	0	-2.8143
1	32	PTC	2	2	15	13	16	16	1.63176	0.8125	0.866667	3	2	3	0	0	3	-1.41654
1	27	PTMC	2	2	7.5	5	4.7	7.5	0.0921788	1.06383	0.666667	4	2	1	3	0	3	-1.85812
2	29	PTC	1	1	13	9	8	13	0.489528	1.125	0.692308	4	2	2	3	0	3	-1.53586
1	41	PTMC	1	1	3.3	3.4	2.1	3.4	0.0123229	1.61905	1.0303	4	2	2	3	0	0	-3.44355
2	42	PTMC	2	2	4.4	6.4	4.3	6.4	0.063329	1.48837	1.45455	3	2	2	3	0	0	-3.25766
1	42	PTMC	1	1	4.3	4.7	4.6	4.7	0.0486212	1.02174	1.09302	4	2	2	3	0	1	-2.91987
1	53	PTMC	1	1	4.2	2.7	2.5	4.2	0.0148271	1.08	0.642857	5	2	2	3	0	0	-3.3933
1	24	PTMC	2	2	7.2	6.9	5.3	7.2	0.137708	1.30189	0.958333	5	2	2	3	0	3	-1.8798
1	34	PTMC	2	2	3.6	4.9	3.7	4.9	0.0341352	1.32432	1.36111	2	2	2	3	0	0	-3.35038
1	33	PTMC	2	2	3.8	4.2	3	4.2	0.0250412	1.4	1.10526	4	2	2	3	0	0	-3.39393
1	51	PTC	2	2	34	19	22	34	7.43288	0.863636	0.558824	4	2	2	0	0	3	-0.636405
1	39	PTMC	1	1	9.8	4.8	4.4	9.8	0.108248	1.09091	0.489796	1	2	3	3	0	0	-3.0462
2	36	PTMC	2	2	3.6	4.3	4.8	4.8	0.038861	0.895833	1.19444	1	2	2	3	0	0	-3.35697
1	31	PTC	2	2	15	9	12	15	0.84726	0.75	0.6	6	2	2	0	0	3	-1.43168
1	34	PTMC	1	1	4.1	5.4	3.8	5.4	0.044001	1.42105	1.31707	5	2	2	3	0	0	-3.31948
1	33	PTC	2	2	38.4	20.9	14.9	38.4	6.25411	1.40268	0.544271	6	2	2	3	0	3	-0.287301
1	32	PTMC	1	1	4.3	3.1	3.4	4.3	0.0237034	0.911765	0.72093	2	2	2	0	0	0	-3.38755
1	69	PTMC	1	1	9.1	9	7.4	9.1	0.316969	1.21622	0.989011	5	2	3	3	0	0	-3.10304
1	46	PTMC	1	1	6.4	6.6	6.1	6.6	0.134758	1.08197	1.03125	2	2	2	3	0	3	-1.91742
1	23	PTC	2	2	12.9	9.7	9	12.9	0.588987	1.07778	0.751938	2	2	2	3	0	3	-1.54823
1	56	PTMC	2	3	6.4	4.5	5	6.4	0.075312	0.9	0.703125	2	2	2	0	0	0	-3.25839
1	38	PTC	1	1	10.3	6.7	8	10.3	0.288738	0.8375	0.650485	6	2	2	0	0	0	-3.02571
1	42	PTMC	2	2	7.8	5.6	6.4	7.8	0.146206	0.875	0.717949	5	2	2	0	0	1	-2.73052
2	54	PTMC	1	1	3.3	3.4	3.4	3.4	0.0199514	1	1.0303	2	2	1	3	0	0	-3.44402
1	26	PTMC	2	2	4.8	4.2	5	5	0.0527184	0.84	0.875	4	2	2	0	0	0	-3.34522
1	46	PTC	1	1	20	15	19	20	2.9811	0.789474	0.75	2	2	2	0	0	0	-2.57885
1	67	PTC	2	2	13	9.2	8.7	13	0.544192	1.05747	0.707692	1	2	3	3	0	0	-2.8712
1	62	PTMC	1	1	6.2	7.3	5.2	7.3	0.123089	1.40385	1.17742	5	2	2	3	0	0	-3.20461
1	24	PTC	2	4	21	13	16	21	2.28446	0.8125	0.619048	5	2	2	0	0	3	-1.14135
1	49	PTMC	1	1	3.5	3.7	3.2	3.7	0.0216731	1.15625	1.05714	2	2	2	3	0	0	-3.42522
1	37	PTMC	1	1	6.7	5.5	6.3	6.7	0.121417	0.873016	0.820896	2	2	2	0	0	3	-1.91031
2	47	PTMC	1	1	3.7	3.9	3.7	3.9	0.0279235	1.05405	1.05405	5	2	2	3	0	3	-2.081
2	63	PTMC	2	2	6.2	7.8	6.4	7.8	0.161871	1.21875	1.25806	6	2	3	3	0	0	-3.17547
1	46	PTMC	1	1	5	7.4	4.3	7.4	0.0832093	1.72093	1.48	6	2	3	3	0	0	-3.19588
1	43	PTMC	1	1	5.6	5.3	5.9	5.9	0.0915836	0.898305	0.946429	1	2	2	0	0	0	-3.29089
1	37	PTC	2	2	10.3	5.5	9.3	10.3	0.27554	0.591398	0.533981	5	2	2	0	2	0	-1.98691
2	38	PTC	2	2	14	10	9	14	0.65898	1.11111	0.714286	1	2	2	3	0	0	-2.8152
1	32	PTMC	1	1	5.5	6.4	4.8	6.4	0.0883661	1.33333	1.16364	3	2	2	3	0	0	-3.25919
1	29	PTMC	2	4	7.3	6.6	5.5	7.3	0.13859	1.2	0.90411	3	2	2	3	0	3	-1.87355
1	68	PTMC	1	1	7.3	8.6	7.9	8.6	0.259388	1.08861	1.17808	1	2	2	3	0	0	-3.13102
1	38	PTMC	1	1	6.2	5.3	5.8	6.2	0.0996775	0.913793	0.854839	3	2	2	0	0	0	-3.27248
1	39	PTC	2	2	10.3	5.9	6.6	10.3	0.209766	0.893939	0.572816	5	2	2	0	0	3	-1.6889
1	32	PTMC	1	1	7.5	5.9	7.1	7.5	0.164314	0.830986	0.786667	2	2	2	0	0	0	-3.19452
1	26	PTC	2	4	28	20	25	28	7.322	0.8	0.714286	2	2	2	0	0	3	-1.00764
1	50	PTMC	1	1	1.9	2.5	1.9	2.5	0.00472008	1.31579	1.31579	4	2	2	3	0	0	-3.49979
1	43	PTMC	1	1	9	6	7.2	9	0.203342	0.833333	0.666667	5	2	2	0	0	3	-1.7704
1	45	PTMC	1	1	5.5	4.8	5.1	5.5	0.0704167	0.941176	0.872727	2	2	2	0	0	0	-3.3148
1	50	PTMC	2	3	8.4	9.4	7.8	9.4	0.322109	1.20513	1.11905	3	2	2	3	0	3	-1.75245
2	76	PTMC	2	2	6.4	4.4	5.1	6.4	0.0751112	0.862745	0.6875	5	2	2	0	0	3	-1.92638
1	43	PTC	2	3	19	11	13	19	1.42099	0.846154	0.578947	2	2	2	0	2	0	-1.50868
1	31	PTC	2	2	17	11	15	17	1.46702	0.733333	0.647059	6	2	2	0	0	3	-1.34349
1	47	PTMC	2	2	5.3	4.7	3.8	5.3	0.0495061	1.23684	0.886792	5	2	2	3	0	0	-3.32612
1	60	PTC	1	1	11.6	8.2	10.4	11.6	0.517377	0.788462	0.706897	1	2	2	0	0	0	-2.95776
1	31	PTC	2	2	14	11	11	14	0.885962	1	0.785714	2	2	2	3	0	3	-1.49704
2	40	PTC	2	2	13.4	10.2	14.5	14.5	1.03651	0.703448	0.761194	6	2	2	0	2	1	-1.32473
2	33	PTC	2	2	31	19	26	31	8.00922	0.730769	0.612903	6	2	2	0	2	1	-0.710563
2	32	PTC	2	4	25	13	16.7	25	2.83858	0.778443	0.52	6	2	2	0	2	3	0.114846
2	46	PTMC	1	1	5.3	3.8	5.6	5.6	0.058986	0.678571	0.716981	6	2	2	0	0	0	-3.3078
2	41	PTMC	1	1	2.2	2.5	2.2	2.5	0.0063283	1.13636	1.13636	1	2	2	3	0	0	-3.49989
1	42	PTC	2	2	15	12	14	15	1.31796	0.857143	0.8	5	2	2	0	0	3	-1.4604
1	58	PTMC	2	4	8	9.1	7.8	9.1	0.29698	1.16667	1.1375	1	2	3	3	0	3	-1.76982
1	36	PTC	1	1	13	8.2	8.6	13	0.479465	0.953488	0.630769	1	2	3	0	0	0	-2.86725
1	47	PTMC	2	2	2.6	3.3	2.7	3.3	0.0121158	1.22222	1.26923	1	2	2	3	0	0	-3.44984
1	37	PTC	1	1	11.2	6.3	11.1	11.2	0.409622	0.567568	0.5625	1	2	1	0	0	3	-1.64439
1	37	PTC	2	4	11	8.2	8.2	11	0.386832	1	0.745455	4	2	3	3	2	0	-1.9496
1	59	PTC	2	3	13.4	10.8	7.5	13.4	0.567664	1.44	0.80597	4	2	2	3	0	3	-1.51543
1	47	PTC	2	2	32	21	19.7	32	6.92368	1.06599	0.65625	4	2	2	3	0	1	-1.61934
1	32	PTC	2	2	17.6	8.3	15.7	17.6	1.19948	0.528662	0.471591	3	2	2	0	0	3	-1.28937
1	63	PTC	2	4	51	35	62	62	57.8804	0.564516	0.686275	2	2	2	0	2	0	-2.24371
1	32	PTMC	1	1	8.5	6.5	7.6	8.5	0.219608	0.855263	0.764706	2	2	2	0	0	0	-3.1349
1	50	PTMC	1	1	4.1	6.7	3.8	6.7	0.0545939	1.76316	1.63415	4	2	2	3	0	0	-3.23823
1	45	PTMC	1	1	3.2	3.2	2.8	3.2	0.0149955	1.14286	1	4	2	2	3	0	0	-3.45631
1	42	PTMC	2	2	5.5	4.6	5.1	5.5	0.0674827	0.901961	0.836364	6	2	2	0	0	3	-1.98262
1	41	PTC	2	2	10.8	6	12.5	12.5	0.42363	0.48	0.555556	1	2	2	0	2	0	-1.85734
1	47	PTMC	1	1	3.2	3.3	4.2	4.2	0.0231961	0.785714	1.03125	1	2	2	3	0	0	-3.39381
1	25	PTMC	1	1	9.3	6.8	8	9.3	0.264596	0.85	0.731183	5	2	2	0	0	3	-1.75524
1	45	PTMC	1	1	2.9	3.4	2.7	3.4	0.0139233	1.25926	1.17241	3	2	2	3	0	0	-3.44365
1	47	PTMC	1	1	4.7	5.5	4.8	5.5	0.0648938	1.14583	1.17021	4	2	2	3	0	0	-3.31446
1	38	PTMC	2	2	6.7	5.1	3.8	6.7	0.0679095	1.34211	0.761194	4	2	2	3	0	3	-1.90704
1	39	PTMC	1	1	8.1	9.1	6.9	9.1	0.265997	1.31884	1.12346	2	2	2	3	0	0	-3.09993
1	37	PTMC	1	1	8.3	6.6	7	8.3	0.20055	0.942857	0.795181	2	2	3	0	0	0	-3.14633
2	45	PTMC	2	2	6.4	7.9	5.2	7.9	0.137503	1.51923	1.23438	2	2	2	3	0	0	-3.16769
2	64	PTMC	1	1	6.2	7.2	6.1	7.2	0.142415	1.18033	1.16129	3	2	2	3	0	0	-3.21209
2	46	PTC	2	3	11	11	11	11	0.696113	1	1	4	2	2	3	0	3	-1.67446
2	49	PTC	2	2	11	12	10	12	0.69036	1.2	1.09091	2	2	2	3	0	1	-2.49911
1	62	PTMC	1	1	3.6	4.1	3.5	4.1	0.0270182	1.17143	1.13889	6	2	2	3	0	0	-3.40035
1	53	PTC	2	4	26	16	14.8	26	3.22001	1.08108	0.615385	1	2	2	3	0	1	-1.77142
2	66	PTC	2	2	20	11	12	20	1.38072	0.916667	0.55	5	2	2	0	2	3	-0.111224
1	48	PTMC	1	1	8	5.8	4.4	8	0.106776	1.31818	0.725	6	2	3	3	0	0	-3.15951
1	63	PTMC	1	1	9.2	5.5	7.3	9.2	0.193186	0.753425	0.597826	4	2	2	0	0	0	-3.08918
2	50	PTMC	2	2	4.1	4.5	3.8	4.5	0.0366675	1.18421	1.09756	6	2	2	3	0	3	-2.04374
2	59	PTMC	2	4	7.9	8.6	7.3	8.6	0.259388	1.17808	1.08861	4	2	2	3	0	3	-1.79902
2	59	PTMC	2	2	4.7	7.9	5.6	7.9	0.108746	1.41071	1.68085	4	2	3	3	0	0	-3.16593
1	32	PTC	2	2	25	17	17	25	3.77868	1	0.68	1	2	2	3	0	0	-2.3125
1	47	PTMC	1	1	3.9	4.5	4	4.5	0.0367146	1.125	1.15385	2	2	2	3	0	0	-3.37574
1	32	PTC	1	1	16	7	7	16	0.410032	1	0.4375	4	2	2	3	0	0	-2.67401
1	50	PTC	2	2	12	14	10	14	0.87864	1.4	1.16667	2	2	2	3	0	3	-1.4966
2	58	PTC	1	1	14	13	14	14	1.3326	0.928571	0.928571	2	2	2	0	0	1	-2.41229
1	33	PTMC	1	1	6.8	3.2	2.6	6.8	0.0295892	1.23077	0.470588	1	2	2	3	0	0	-3.2304
1	28	PTC	1	1	10	6	8.4	10	0.263592	0.714286	0.6	4	2	2	0	0	0	-3.04308
2	35	PTMC	2	4	6.4	8	5.9	8	0.157988	1.35593	1.25	4	2	2	3	2	0	-2.12464
1	43	PTMC	2	2	5.8	6.2	6	6.2	0.112842	1.03333	1.06897	2	2	2	3	0	0	-3.27328
1	26	PTC	1	1	13	9	10	13	0.61191	0.9	0.692308	6	2	2	0	0	2	-1.98733
1	34	PTMC	2	2	9.3	7.7	9	9.3	0.337068	0.855556	0.827957	6	2	2	0	0	3	-1.75966
2	68	PTMC	1	1	7.9	7.6	7.9	7.9	0.248067	0.962025	0.962025	6	2	2	0	0	0	-3.17443
1	48	PTMC	2	4	4.9	3.3	4.3	4.9	0.0363647	0.767442	0.673469	6	2	2	0	0	3	-2.01852
1	28	PTC	1	1	10	9	11	11	0.51777	0.818182	0.9	2	2	2	0	0	3	-1.66358
2	50	PTMC	1	1	3.6	2.9	4	4	0.0218405	0.725	0.805556	5	2	2	0	0	0	-3.40633
1	60	PTC	1	1	16	7.2	11.8	16	0.710945	0.610169	0.45	4	2	3	0	0	0	-2.69237
1	39	PTMC	1	1	9	9.5	7.1	9.5	0.317487	1.33803	1.05556	2	2	2	3	0	0	-3.07787
1	27	PTMC	2	2	5.5	4.5	5	5.5	0.0647212	0.9	0.818182	5	2	2	0	0	0	-3.31445
2	35	PTMC	2	2	8.8	8.5	8	8.8	0.312963	1.0625	0.965909	3	2	3	3	0	0	-3.12169
2	48	PTC	2	4	11	12	10	12	0.69036	1.2	1.09091	4	2	2	3	2	3	-0.573112
1	50	PTC	2	2	11	12	13	13	0.897468	0.923077	1.09091	2	2	2	3	2	0	-1.85475
2	39	PTMC	1	1	4.1	3.4	3.9	4.1	0.0284334	0.871795	0.829268	1	2	2	0	0	0	-3.40043
1	32	PTMC	1	1	3.9	4.5	3.7	4.5	0.033961	1.21622	1.15385	3	2	1	3	0	0	-3.37557
2	39	PTC	1	1	10.2	6.9	10	10.2	0.368087	0.69	0.676471	1	2	2	0	2	0	-1.99885
1	50	PTMC	2	2	6.7	7	5.8	7	0.142266	1.2069	1.04478	4	2	2	3	0	1	-2.78068
1	29	PTC	2	4	11	10	8	11	0.46024	1.25	0.909091	4	2	2	3	0	3	-1.66007
2	38	PTC	2	2	17	12	13	17	1.387	0.923077	0.705882	5	2	2	0	0	3	-1.33861
1	56	PTC	2	4	19	13	13	19	1.67935	1	0.684211	4	2	2	3	0	2	-1.67444
1	56	PTMC	2	2	9.5	6.7	7.1	9.5	0.236352	0.943662	0.705263	5	2	2	0	0	0	-3.07292
1	53	PTMC	2	2	4.2	5.3	3.3	5.3	0.0384185	1.60606	1.2619	6	2	2	3	0	0	-3.32544
2	39	PTMC	1	1	4.9	4.9	3.8	4.9	0.0477175	1.28947	1	5	2	2	3	0	0	-3.35121
1	47	PTC	1	1	10.5	7.3	6.8	10.5	0.272598	1.07353	0.695238	4	2	2	3	0	0	-3.01213
1	35	PTMC	1	1	4.7	4.8	4	4.8	0.0471955	1.2	1.02128	5	2	2	3	0	0	-3.35748
2	65	PTMC	2	2	9.5	7.5	7.9	9.5	0.294384	0.949367	0.789474	4	2	2	0	0	3	-1.74446
1	32	PTC	2	2	12.4	13.2	11.3	13.2	0.967332	1.16814	1.06452	2	2	3	3	0	3	-1.55241
1	46	PTC	2	4	18	10	9.4	18	0.884916	1.06383	0.555556	4	2	3	3	2	0	-1.53898
2	53	PTMC	2	2	4.6	4.3	4.5	4.6	0.0465522	0.955556	0.934783	4	2	2	0	0	0	-3.37004
1	39	PTMC	2	2	3.1	3.9	3.5	3.9	0.0221307	1.11429	1.25806	5	2	3	3	0	0	-3.41265
1	56	PTMC	1	1	6.3	5.9	6	6.3	0.116639	0.983333	0.936508	1	2	2	0	0	0	-3.26722
1	28	PTMC	1	1	3.7	3.5	3.3	3.7	0.0223504	1.06061	0.945946	3	2	2	3	0	0	-3.42526
1	54	PTMC	1	1	9.7	9.4	7.7	9.7	0.367191	1.22078	0.969072	1	2	2	3	0	0	-3.0683
1	54	PTC	2	2	15	11	13.1	15	1.13046	0.839695	0.733333	2	2	2	0	2	0	-1.74296
2	64	PTMC	1	1	4.6	4.5	4.3	4.6	0.0465522	1.04651	0.978261	3	2	2	3	0	0	-3.37004
1	44	PTMC	1	1	4.3	5.2	2.8	5.2	0.032744	1.85714	1.2093	4	2	2	3	0	0	-3.3314
1	45	PTMC	1	1	3.9	5.7	3.3	5.7	0.0383668	1.72727	1.46154	3	2	3	3	0	0	-3.30024
1	32	PTC	2	2	13	7	9.5	13	0.452134	0.736842	0.538462	2	2	2	0	0	3	-1.53358
2	55	PTMC	1	1	7.5	8.4	6.5	8.4	0.214169	1.29231	1.12	5	2	2	3	0	3	-1.80886
1	62	PTC	1	1	13	8	7	13	0.380744	1.14286	0.615385	2	2	2	3	0	0	-2.86123
1	36	PTMC	2	2	8.2	8.8	5.7	8.8	0.215116	1.54386	1.07317	6	2	2	3	0	3	-1.78372
1	45	PTMC	1	1	7.9	4.7	6.3	7.9	0.12234	0.746032	0.594937	1	2	2	0	0	3	-1.83476
1	63	PTC	1	1	21.9	12.4	12.9	21.9	1.83213	0.96124	0.56621	1	2	2	0	0	2	-1.50106
1	45	PTMC	1	1	4.6	4.8	3.6	4.8	0.0415722	1.33333	1.04348	5	2	2	3	0	0	-3.35714
1	39	PTMC	2	2	3.9	4.6	4.3	4.6	0.0403453	1.06977	1.17949	4	2	2	3	0	0	-3.36966
2	37	PTMC	2	2	5.5	5.3	4.3	5.5	0.0655554	1.23256	0.963636	6	2	2	3	0	3	-1.9825
1	53	PTC	1	1	11	7.8	7.1	11	0.318601	1.09859	0.709091	1	2	2	3	0	0	-2.98343
1	36	PTC	2	2	12.2	5.6	6.9	12.2	0.246546	0.811594	0.459016	2	2	1	0	0	3	-1.57144
1	35	PTMC	2	2	2.4	2.8	2	2.8	0.00702912	1.4	1.16667	1	2	2	3	0	0	-3.48103
2	27	PTC	2	4	53	25	37	53	25.6401	0.675676	0.471698	5	2	2	0	2	0	-0.844045
1	63	PTMC	2	2	9	9.6	7.1	9.6	0.320829	1.35211	1.06667	4	2	2	3	0	0	-3.07177
1	24	PTC	2	3	14.5	8.9	7.9	14.5	0.533196	1.12658	0.613793	1	2	3	3	0	3	-1.44402
1	36	PTMC	1	1	7.6	5.1	6.3	7.6	0.12771	0.809524	0.671053	7	2	2	0	0	0	-3.18599
1	61	PTC	1	1	9.6	11.1	9.1	11.1	0.507151	1.21978	1.15625	4	2	2	3	0	0	-2.98864
1	55	PTMC	1	1	7	6	6.6	7	0.144976	0.909091	0.857143	4	2	3	0	0	0	-3.22484
1	55	PTMC	2	2	6.7	6.3	5.2	6.7	0.114794	1.21154	0.940299	4	2	2	3	0	0	-3.2419
2	22	PTC	2	4	25	16	18	25	3.7656	0.888889	0.64	2	2	2	0	2	3	0.0582984
1	23	PTC	2	2	12.4	6.8	15.5	15.5	0.68354	0.43871	0.548387	7	2	2	0	0	0	-2.7222
1	36	PTMC	2	2	3.5	4	3.7	4	0.0270914	1.08108	1.14286	1	2	2	3	0	0	-3.40665
1	39	PTMC	1	1	3.3	4.3	3.6	4.3	0.0267169	1.19444	1.30303	2	2	2	3	0	0	-3.38773
1	43	PTC	1	1	10.8	8.4	9.1	10.8	0.431764	0.923077	0.777778	6	2	1	0	0	3	-1.67094
1	37	PTMC	1	1	4.5	6.2	3.9	6.2	0.0569076	1.58974	1.37778	3	2	3	3	0	0	-3.26987
1	43	PTMC	1	1	4.8	5.5	3.9	5.5	0.0538481	1.41026	1.14583	4	2	2	3	0	0	-3.31378
2	40	PTMC	2	2	6	5.4	4.7	6	0.0796424	1.14894	0.9	3	2	2	3	0	3	-1.95186
2	36	PTC	2	2	12	11	10	12	0.69036	1.1	0.916667	5	2	2	3	0	0	-2.94311
1	66	PTC	2	2	10	9	9.5	10	0.447165	0.947368	0.9	6	2	2	0	0	3	-1.72228
1	47	PTMC	1	1	5.3	3.5	3.9	5.3	0.0378364	0.897436	0.660377	1	2	2	0	0	0	-3.32541
2	55	PTMC	1	1	5.2	6	5	6	0.081588	1.2	1.15385	3	2	2	3	0	0	-3.28398
2	68	PTC	2	3	14	15	9.8	15	1.07633	1.53061	1.07143	4	2	2	3	0	3	-1.44566
1	55	PTMC	1	1	4.4	5	4.7	5	0.0540782	1.06383	1.13636	2	2	2	3	0	0	-3.3453
1	52	PTMC	1	1	5.6	7	4.5	7	0.0922572	1.55556	1.25	1	2	2	3	0	0	-3.22163
1	58	PTMC	1	1	4.9	5.9	4.3	5.9	0.0650157	1.37209	1.20408	7	2	2	3	0	0	-3.28927
2	52	PTMC	2	2	7	4.4	5.3	7	0.0853745	0.830189	0.628571	6	2	2	0	0	3	-1.88921
1	44	PTMC	1	1	6.4	4.7	4.7	6.4	0.0739396	1	0.734375	3	2	2	3	0	3	-1.92631
2	40	PTC	1	1	11	10	13	13	0.74789	0.769231	0.909091	7	2	2	0	0	0	-2.88362
1	45	PTMC	1	1	4.7	5.7	3.3	5.7	0.0462369	1.72727	1.21277	3	2	2	3	0	0	-3.30072
1	35	PTMC	2	2	2.3	3.3	2.2	3.3	0.00873305	1.5	1.43478	1	2	3	3	0	0	-3.44963
1	48	PTMC	1	1	6.1	6.3	7.7	7.7	0.154761	0.818182	1.03279	3	2	2	3	0	0	-3.18134
1	45	PTMC	2	2	3.2	3.9	3.1	3.9	0.0202338	1.25806	1.21875	1	2	2	3	0	0	-3.41253
1	40	PTC	1	1	10	5.6	6.1	10	0.178657	0.918033	0.56	4	2	2	0	0	1	-2.5939
1	39	PTMC	1	1	3.1	3.6	2.3	3.6	0.0134244	1.56522	1.16129	3	2	2	3	0	0	-3.43102
1	29	PTMC	2	2	8.6	6.1	8.1	8.6	0.222236	0.753086	0.709302	6	2	2	0	0	3	-1.79676
1	45	PTMC	1	1	6.9	5.7	5.2	6.9	0.106962	1.09615	0.826087	1	2	2	3	0	0	-3.22882
2	45	PTMC	2	2	7.3	7	7.6	7.6	0.203112	0.921053	0.958904	6	2	3	0	2	3	-0.82059
1	44	PTMC	2	2	3.8	4.7	2.9	4.7	0.0270883	1.62069	1.23684	2	2	2	3	0	0	-3.36255
2	34	PTC	2	2	19.8	15.9	17	19.8	2.79906	0.935294	0.80303	6	2	2	0	0	2	-1.69234
1	35	PTMC	1	1	4.3	5.6	4.5	5.6	0.0566723	1.24444	1.30233	4	2	2	3	0	0	-3.30766
1	47	PTMC	1	1	6.1	6.9	4.9	6.9	0.107864	1.40816	1.13115	4	2	2	3	0	0	-3.22888
2	51	PTC	2	4	18	13	12	18	1.46858	1.08333	0.722222	4	2	3	3	0	3	-1.28058
2	49	PTMC	2	2	2.3	3	2.3	3	0.00830001	1.30435	1.30435	4	2	3	3	0	0	-3.46851
1	33	PTMC	2	2	7.4	8.9	6.2	8.9	0.213558	1.43548	1.2027	2	2	3	3	0	1	-2.66533
1	58	PTMC	1	1	5.4	6.3	6.1	6.3	0.108534	1.03279	1.16667	1	2	3	3	0	0	-3.26672
1	30	PTMC	2	2	4.3	4.7	3.3	4.7	0.0348804	1.42424	1.09302	5	2	2	3	0	0	-3.36303
1	36	PTC	1	1	18	15	15	18	2.11815	1	0.833333	1	2	3	3	0	0	-2.65221
1	40	PTC	2	2	14.7	7.7	10.2	14.7	0.603823	0.754902	0.52381	4	2	2	0	2	0	-1.72973
1	40	PTMC	2	4	5.3	6.5	4.8	6.5	0.0864833	1.35417	1.22642	2	2	2	3	0	3	-1.92078
1	33	PTC	2	2	25	11	13	25	1.86973	0.846154	0.44	2	2	2	0	0	3	-0.864053
1	35	PTC	2	2	29	18	18	29	4.91411	1	0.62069	1	2	2	3	2	0	-1.09176
1	49	PTC	1	1	8.5	11.4	7.4	11.4	0.375022	1.54054	1.34118	6	2	2	3	2	0	-1.92368
1	57	PTMC	2	2	7.8	8.4	7.5	8.4	0.257002	1.12	1.07692	2	2	2	3	0	3	-1.81148
1	23	PTC	2	2	9.8	10	7.1	10	0.363903	1.40845	1.02041	1	2	3	3	0	3	-1.7172
1	33	PTC	1	1	12	11	9	12	0.621324	1.22222	0.916667	2	2	2	3	0	0	-2.9389
1	60	PTC	1	1	10.6	9	9.4	10.6	0.469005	0.957447	0.849057	2	2	2	0	0	3	-1.68581
1	51	PTMC	1	1	6.3	6.2	5.2	6.3	0.106228	1.19231	0.984127	5	2	2	3	0	0	-3.26658
1	27	PTMC	2	2	3.3	3.9	2.9	3.9	0.0195199	1.34483	1.18182	6	2	2	3	0	3	-2.08049
1	42	PTMC	2	2	5.2	6.2	5.1	6.2	0.0859938	1.21569	1.19231	1	2	3	3	0	0	-3.27165
1	26	PTC	2	4	21	10	13	21	1.42779	0.769231	0.47619	5	2	3	0	2	3	-0.0510952
1	64	PTMC	2	4	8.5	9.3	7.6	9.3	0.314208	1.22368	1.09412	4	2	2	3	0	3	-1.75827
2	42	PTC	2	2	13.2	8.6	10.9	13.2	0.647143	0.788991	0.651515	6	2	2	0	2	3	-0.494876
1	65	PTMC	1	1	5.5	5.8	4.6	5.8	0.076745	1.26087	1.05455	3	2	2	3	0	0	-3.29628
2	45	PTC	1	1	10.1	10.7	10	10.7	0.565206	1.07	1.05941	2	2	2	3	0	3	-1.68538
2	38	PTMC	2	2	6.3	6.3	5.9	6.3	0.122471	1.0678	1	1	2	2	3	0	3	-1.93557
1	40	PTMC	1	1	4.4	4.5	4.1	4.5	0.0424571	1.09756	1.02273	4	2	2	3	0	3	-2.04409
1	29	PTMC	2	2	6	3.8	4.6	6	0.0548522	0.826087	0.633333	6	2	2	0	0	3	-1.95035
2	50	PTC	2	2	17.3	6.8	10	17.3	0.615257	0.68	0.393064	7	2	2	0	0	3	-1.27263
1	33	PTMC	1	1	3.5	4.2	2.7	4.2	0.0207579	1.55556	1.2	2	2	2	3	0	0	-3.39367
2	30	PTMC	1	1	5.7	4.4	4	5.7	0.0524674	1.1	0.77193	2	2	2	3	0	3	-1.9691
1	39	PTMC	1	1	3.7	4.4	2.7	4.4	0.022989	1.62963	1.18919	5	2	3	3	0	0	-3.3812
1	46	PTC	1	1	16	14	14	16	1.64013	1	0.875	2	2	2	3	0	0	-2.74905
1	61	PTMC	1	1	5.9	6.7	3.9	6.7	0.0806293	1.71795	1.13559	3	2	2	3	0	0	-3.23982
1	47	PTMC	1	1	2.8	2.9	2	2.9	0.00849352	1.45	1.03571	3	2	2	3	0	0	-3.47482
1	41	PTMC	1	1	7	7.5	6.3	7.5	0.172982	1.19048	1.07143	2	2	2	3	0	3	-1.86305
1	43	PTMC	1	1	4.5	3.1	3	4.5	0.0218875	1.03333	0.688889	7	2	2	3	0	0	-3.37484
2	37	PTC	2	4	19.5	11.2	19.9	19.9	2.27304	0.562814	0.574359	7	2	2	0	2	3	-0.171956
2	60	PTMC	2	4	6	6.6	5.1	6.6	0.105625	1.29412	1.1	5	2	2	3	0	3	-1.91564
1	41	PTMC	1	1	8.1	7	5.7	8.1	0.169028	1.22807	0.864198	4	2	2	3	0	0	-3.15701
1	48	PTMC	1	1	8.7	7.5	6.6	8.7	0.22523	1.13636	0.862069	1	2	2	3	0	0	-3.12264
1	28	PTMC	2	2	5.6	3.4	4.6	5.6	0.0458064	0.73913	0.607143	2	2	2	0	0	3	-1.97499
1	60	PTC	1	1	12.4	6	9.5	12.4	0.369656	0.631579	0.483871	7	2	1	0	0	0	-2.89835
1	33	PTC	2	2	18.8	7.6	11.7	18.8	0.874297	0.649573	0.404255	5	2	2	0	0	3	-1.19393
1	42	PTC	2	2	15.4	10.3	10.3	15.4	0.85447	1	0.668831	2	2	3	3	0	0	-2.73892
2	52	PTMC	2	4	5.8	6.7	4.8	6.7	0.0975541	1.39583	1.15517	4	2	2	3	0	3	-1.90885
1	33	PTC	2	4	23	9.7	10.4	23	1.21349	0.932692	0.421739	6	2	2	0	2	3	0.0879774
2	61	PTMC	1	1	4	4.7	3.3	4.7	0.0324469	1.42424	1.175	5	2	2	3	0	0	-3.36288
1	59	PTMC	1	1	2.6	3.2	2.5	3.2	0.0108784	1.28	1.23077	3	2	2	3	0	0	-3.45606
1	58	PTMC	1	1	8.8	6.5	6.8	8.8	0.203426	0.955882	0.738636	3	2	2	0	0	0	-3.11501
1	34	PTMC	2	2	6.5	6.9	6.7	6.9	0.157159	1.02985	1.06154	5	2	3	3	0	0	-3.23189
2	33	PTMC	2	2	7.3	4.3	6.9	7.3	0.113277	0.623188	0.589041	6	2	2	0	0	3	-1.87201
1	49	PTMC	2	2	7.6	6.9	6.2	7.6	0.170042	1.1129	0.907895	1	2	2	3	0	3	-1.85657
1	53	PTMC	2	2	3.3	4.4	3	4.4	0.0227819	1.46667	1.33333	3	2	3	3	0	0	-3.38119
1	39	PTMC	2	2	7.2	6.7	6.2	7.2	0.156423	1.08065	0.930556	5	2	2	3	0	0	-3.21294
1	43	PTMC	2	2	5.9	4.4	6.2	6.2	0.0841779	0.709677	0.745763	7	2	2	0	0	0	-3.27153
2	33	PTMC	1	1	7.8	9.1	8.4	9.1	0.311829	1.08333	1.16667	3	2	3	3	0	0	-3.10272
2	26	PTMC	2	2	4.4	4.4	4.3	4.4	0.0435387	1.02326	1	1	2	2	3	0	0	-3.38246
1	30	PTC	2	2	19.3	12	11	19.3	1.33239	1.09091	0.621762	5	2	2	3	0	1	-2.07838
1	33	PTMC	1	1	3	3.2	2.8	3.2	0.0140582	1.14286	1.06667	1	2	2	3	0	0	-3.45626
1	28	PTMC	2	2	8.4	6.2	6.8	8.4	0.185217	0.911765	0.738095	3	2	2	0	2	3	-0.769098
2	41	PTC	2	4	14.3	10.4	11.6	14.3	0.902254	0.896552	0.727273	5	2	2	0	2	1	-1.32914
1	54	PTMC	2	2	4.2	4.2	3.5	4.2	0.03229	1.2	1	6	2	3	3	0	3	-2.06237
1	19	PTMC	2	2	7.4	6.9	7.4	7.4	0.197612	0.932432	0.932432	4	2	2	0	2	3	-0.832854
2	38	PTC	2	2	16	11	12	16	1.10458	0.916667	0.6875	5	2	2	0	2	1	-1.23438
1	45	PTC	2	2	12.2	7.4	11.1	12.2	0.524102	0.666667	0.606557	4	2	2	0	2	3	-0.55037
1	52	PTMC	1	1	8.3	6	8.5	8.5	0.221386	0.705882	0.722892	3	2	2	0	0	0	-3.135
1	50	PTMC	1	1	4.3	3.9	3	4.3	0.0263121	1.3	0.906977	4	2	2	3	0	0	-3.38771
1	63	PTMC	1	1	4.5	5.2	4.8	5.2	0.0587434	1.08333	1.15556	3	2	3	3	0	0	-3.33298
1	60	PTMC	2	2	6.7	6	5.1	6.7	0.107225	1.17647	0.895522	1	2	2	3	2	0	-2.20344
1	35	PTC	2	4	46	13	20	46	6.25508	0.65	0.282609	2	2	3	0	0	3	0.19144
1	38	PTC	2	2	12	9.1	8.6	12	0.49116	1.05814	0.758333	2	2	2	3	0	3	-1.59896
1	58	PTMC	1	1	3.5	4	3.2	4	0.0234304	1.25	1.14286	2	2	2	3	0	0	-3.40643
1	60	PTC	2	2	9.8	10.8	10.3	10.8	0.570149	1.04854	1.10204	1	2	3	3	0	3	-1.67938
2	33	PTMC	2	2	8.9	5.5	8	8.9	0.204807	0.6875	0.617978	1	2	2	0	2	1	-1.62679
1	42	PTC	1	1	12	9	8	12	0.451872	1.125	0.75	2	2	2	3	0	0	-2.92856
1	56	PTMC	1	1	8.1	6.7	5.4	8.1	0.153269	1.24074	0.82716	5	2	3	3	0	3	-1.82405
2	53	PTMC	1	1	7.6	7.9	5.8	7.9	0.182125	1.36207	1.03947	2	2	3	3	0	0	-3.17041
1	50	PTMC	1	1	6.6	5	6.1	6.6	0.10528	0.819672	0.757576	1	2	2	0	0	0	-3.24762
1	37	PTC	2	2	17	7.3	10.2	17	0.662024	0.715686	0.429412	4	2	3	0	2	0	-1.58838
1	50	PTMC	2	2	3.5	3.5	2.9	3.5	0.0185796	1.2069	1	5	2	2	3	0	0	-3.43763
1	51	PTMC	1	1	3.6	4.3	4.2	4.3	0.0340034	1.02381	1.19444	5	2	2	3	0	0	-3.38817
1	35	PTC	2	4	10.7	8	8	10.7	0.35815	1	0.747664	1	2	3	3	2	2	-1.07875
2	33	PTC	2	2	16	13	11	16	1.19662	1.18182	0.8125	3	2	2	3	0	0	-2.72199
1	47	PTC	2	4	37	16	18	37	5.57309	0.888889	0.432432	6	2	3	0	2	3	0.704042
2	35	PTMC	2	2	8.7	8.5	7.9	8.7	0.305539	1.07595	0.977011	1	2	3	3	0	0	-3.12754
2	29	PTC	2	4	13	11	11	13	0.822679	1	0.846154	3	2	2	3	2	3	-0.518183
2	52	PTMC	2	2	9	6.5	8.8	9	0.26924	0.738636	0.722222	4	2	2	0	0	3	-1.77442
1	30	PTC	2	4	11.3	8.9	9.8	11.3	0.515461	0.908163	0.787611	4	2	2	0	2	3	-0.606543
1	43	PTMC	1	1	4	4	3.9	4	0.0326352	1.02564	1	2	2	2	3	0	0	-3.40699
1	59	PTC	2	2	14.2	10.5	8.7	14.2	0.67842	1.2069	0.739437	5	2	2	3	0	3	-1.47178
2	39	PTMC	1	1	5.4	6.5	5.2	6.5	0.095458	1.25	1.2037	1	2	3	3	0	0	-3.25332
1	26	PTMC	2	4	8.4	8.3	5.4	8.4	0.196903	1.53704	0.988095	4	2	2	3	0	3	-1.80781
1	50	PTMC	2	2	4.3	4.4	3.9	4.4	0.0385911	1.12821	1.02326	6	2	2	3	0	0	-3.38215
2	44	PTC	1	1	11	9.2	8.7	11	0.46047	1.05747	0.836364	1	2	2	3	0	3	-1.66009
1	32	PTMC	1	1	2.8	3.8	2.8	3.8	0.0155812	1.35714	1.35714	2	2	2	3	0	0	-3.41855
2	59	PTC	1	1	12	10	9	12	0.56484	1.11111	0.833333	2	2	2	3	0	0	-2.93546
1	37	PTC	1	1	15.5	6.4	11	15.5	0.570698	0.581818	0.412903	7	2	2	0	0	0	-2.71531
1	35	PTMC	1	1	5.8	6.7	5.8	6.7	0.117878	1.15517	1.15517	4	2	3	3	0	0	-3.24209
2	29	PTMC	2	2	5.8	5.3	4.6	5.8	0.0739543	1.15217	0.913793	4	2	2	3	0	1	-2.85211
1	46	PTC	2	2	14	9	9	14	0.593082	1	0.642857	5	2	2	3	2	1	-1.32918
1	16	PTMC	2	4	9.3	7.7	7.6	9.3	0.284635	1.01316	0.827957	2	2	2	3	0	3	-1.75646
2	27	PTMC	2	4	5.7	6.5	5.7	6.5	0.11045	1.14035	1.14035	5	2	2	3	0	3	-1.92224
2	52	PTMC	1	1	5.3	4.4	3.8	5.3	0.0463462	1.15789	0.830189	3	2	2	3	0	0	-3.32593
2	27	PTC	2	2	18.7	10.3	8.6	18.7	0.866321	1.19767	0.550802	5	2	2	3	2	3	-0.161746
1	49	PTMC	1	1	4.9	5.3	4.4	5.3	0.0597622	1.20455	1.08163	4	2	1	3	0	2	-2.43875
2	53	PTC	1	1	13	14	12	14	1.14223	1.16667	1.07692	6	2	2	3	0	0	-2.84468
2	36	PTC	1	1	12	11	9.6	12	0.662746	1.14583	0.916667	3	2	3	3	0	3	-1.60943
1	48	PTMC	1	1	4.1	4.6	4.3	4.6	0.0424143	1.06977	1.12195	2	2	3	3	0	0	-3.36979
2	59	PTMC	1	1	4.5	5.1	4	5.1	0.0480114	1.275	1.13333	2	2	2	3	0	0	-3.33863
1	41	PTMC	1	1	4.5	3.9	5.4	5.4	0.0495647	0.722222	0.866667	1	2	2	0	0	3	-1.98782
1	42	PTMC	2	2	3.6	4.3	4.2	4.3	0.0340034	1.02381	1.19444	5	2	2	3	0	0	-3.38817
1	69	PTMC	1	1	5.5	4.7	6.4	6.4	0.0865251	0.734375	0.854545	2	2	3	0	0	0	-3.25908
1	39	PTMC	1	1	6.9	6	6.3	6.9	0.136409	0.952381	0.869565	5	2	2	0	0	0	-3.23062
1	63	PTC	1	1	14	8	12	14	0.702912	0.666667	0.571429	7	2	2	0	0	0	-2.81788
1	72	PTC	2	2	10	10	8	10	0.4184	1.25	1	2	2	2	3	0	3	-1.72052
1	53	PTMC	1	1	3.9	4.7	3.8	4.7	0.036429	1.23684	1.20513	2	2	2	3	0	0	-3.36312
2	28	PTMC	2	2	6.4	5.6	3.4	6.4	0.0637307	1.64706	0.875	6	2	2	3	0	3	-1.92569
1	50	PTMC	2	4	6.1	6.2	4.7	6.2	0.0929653	1.31915	1.01639	3	2	1	3	0	0	-3.27207
1	33	PTMC	1	1	8.8	8.7	4.8	8.8	0.192196	1.8125	0.988636	1	2	2	3	0	1	-2.67032
2	50	PTMC	1	1	8.6	4.9	4.5	8.6	0.0991765	1.08889	0.569767	1	2	2	3	0	0	-3.12125
1	53	PTC	1	1	11.7	7.1	7.1	11.7	0.308464	1	0.606838	6	2	2	3	0	1	-2.49472
1	46	PTC	1	1	10.6	7.3	9.5	10.6	0.384463	0.768421	0.688679	3	2	2	0	0	3	-1.68065
1	29	PTMC	2	2	6.9	5.6	7.1	7.1	0.143482	0.788732	0.811594	4	2	3	0	2	3	-0.848452
1	41	PTMC	2	2	5.5	6.8	5.1	6.8	0.099757	1.33333	1.23636	5	2	3	3	0	0	-3.23469
1	40	PTMC	2	3	8.8	6.1	6.8	8.8	0.190908	0.897059	0.693182	2	2	3	0	2	3	-0.744245
2	46	PTMC	1	1	6.3	4.9	7.6	7.6	0.122702	0.644737	0.777778	5	2	2	0	0	0	-3.18568
1	35	PTMC	1	1	6.7	5.1	6	6.7	0.107225	0.85	0.761194	5	2	2	0	0	1	-2.79744
1	37	PTMC	1	1	9.3	9.7	5.4	9.7	0.254771	1.7963	1.04301	2	2	2	3	0	0	-3.06144
1	34	PTMC	1	1	8.7	8.2	5.2	8.7	0.194016	1.57692	0.942529	2	2	2	3	0	0	-3.12073
2	36	PTMC	2	2	3.7	5.4	3.7	5.4	0.0386633	1.45946	1.45946	3	2	2	3	0	3	-1.98716
1	46	PTC	1	1	15	9	13	15	0.917865	0.692308	0.6	7	2	3	0	0	0	-2.76799
2	28	PTMC	1	1	3.1	3.7	3.1	3.7	0.0185963	1.19355	1.19355	1	2	2	3	0	0	-3.42503
1	52	PTMC	1	1	1.7	2.1	1.8	2.1	0.0033608	1.16667	1.23529	3	2	2	3	0	0	-3.52491
1	33	PTMC	1	1	7.5	7.9	6.5	7.9	0.20142	1.21538	1.05333	3	2	2	3	0	0	-3.17159
1	43	PTMC	2	4	8.8	7.4	7.6	8.8	0.258839	0.973684	0.840909	2	2	3	0	2	0	-2.08039
1	30	PTMC	1	1	6.8	5.4	7	7	0.134432	0.771429	0.794118	1	2	3	0	0	0	-3.2242
2	43	PTMC	2	2	3.1	3.9	3.1	3.9	0.0196015	1.25806	1.25806	1	2	2	3	0	3	-2.0805
1	29	PTMC	1	1	3.8	4.3	3.2	4.3	0.0273466	1.34375	1.13158	5	2	2	3	0	0	-3.38777
1	41	PTC	1	1	11.3	9.2	7.3	11.3	0.396909	1.26027	0.814159	1	2	2	3	0	1	-2.52531
1	48	PTMC	1	1	3.1	3.9	2.7	3.9	0.0170723	1.44444	1.25806	2	2	2	3	0	0	-3.41234
1	38	PTMC	2	2	5.6	7	4.8	7	0.0984077	1.45833	1.25	5	2	2	3	0	0	-3.222
1	42	PTMC	1	1	5.8	7.6	5.3	7.6	0.122185	1.43396	1.31034	4	2	2	3	0	0	-3.18565
1	64	PTC	2	2	12.9	10.5	13.6	13.6	0.963429	0.772059	0.813953	4	2	2	0	0	3	-1.52697
1	31	PTMC	1	1	6.3	5.1	5.7	6.3	0.0957827	0.894737	0.809524	2	2	3	0	0	0	-3.26594
2	51	PTMC	1	1	8.2	7.7	5.5	8.2	0.181622	1.4	0.939024	4	2	3	3	0	0	-3.15148
2	41	PTMC	1	1	4.1	4.8	4.4	4.8	0.0452876	1.09091	1.17073	2	2	2	3	0	3	-2.02536
1	45	PTMC	1	1	3.8	4.7	3.8	4.7	0.035495	1.23684	1.23684	4	2	3	3	0	0	-3.36307
1	55	PTMC	1	1	6.7	5.6	4.8	6.7	0.0941902	1.16667	0.835821	4	2	2	3	0	0	-3.24065
2	68	PTC	2	4	42	20	26	42	11.4223	0.769231	0.47619	5	2	2	0	2	1	-0.225762
1	57	PTMC	1	1	3.9	4.3	4	4.3	0.0350828	1.075	1.10256	1	2	3	3	0	0	-3.38824
1	37	PTMC	2	4	9.1	8.3	5.5	9.1	0.217262	1.50909	0.912088	3	2	2	3	2	3	-0.726953
1	60	PTC	2	4	16	12	12	16	1.20499	1	0.75	4	2	2	3	2	3	-0.352505
1	47	PTC	1	1	10.8	8.5	9	10.8	0.432103	0.944444	0.787037	1	2	2	0	0	3	-1.67096
2	35	PTC	2	2	13.3	9.3	10	13.3	0.646899	0.93	0.699248	1	2	2	0	0	3	-1.52656
1	30	PTMC	1	1	3.1	4.1	1.9	4.1	0.0126299	2.15789	1.32258	1	2	2	3	0	0	-3.39947
1	40	PTMC	1	1	3.9	4.5	4.3	4.5	0.0394682	1.04651	1.15385	6	2	2	3	0	0	-3.37591
1	24	PTMC	1	1	3.4	3.8	2.8	3.8	0.01892	1.35714	1.11765	2	2	2	3	0	0	-3.41875
2	44	PTC	1	1	12.4	9.2	8.7	12.4	0.519075	1.05747	0.741935	4	2	2	3	0	0	-2.90746
1	29	PTMC	2	2	7.3	6.8	4.6	7.3	0.119424	1.47826	0.931507	6	2	2	3	0	3	-1.87238
1	32	PTC	2	4	25	19	17	25	4.22323	1.11765	0.76	4	2	2	3	2	3	0.0303833
1	56	PTMC	1	1	4.3	3.4	3.2	4.3	0.024468	1.0625	0.790698	4	2	2	3	0	0	-3.38759
1	49	PTMC	1	1	2.7	4	3.1	4	0.01751	1.29032	1.48148	5	2	2	3	0	0	-3.40607
1	50	PTC	1	1	13.5	11.5	10.2	13.5	0.828197	1.12745	0.851852	4	2	3	3	0	0	-2.85702
1	38	PTMC	1	1	3.3	4.2	2.7	4.2	0.0195717	1.55556	1.27273	3	2	2	3	0	0	-3.39359
1	40	PTC	2	4	45	23	24	45	12.9913	0.958333	0.511111	5	2	2	0	2	3	0.755529
1	32	PTMC	1	1	5.7	4.8	5.1	5.7	0.0729773	0.941176	0.842105	5	2	2	0	0	0	-3.30235
1	38	PTMC	1	1	2.9	4.1	2.9	4.1	0.0180336	1.41379	1.41379	2	2	2	3	0	0	-3.3998
1	51	PTMC	2	2	6.9	7.9	7.9	7.9	0.225219	1	1.14493	5	2	2	3	0	3	-1.84104
1	29	PTMC	1	1	5.3	6.9	5.3	6.9	0.101368	1.30189	1.30189	4	2	2	3	0	0	-3.22848
2	49	PTMC	2	2	8.6	3.9	6.8	8.6	0.119282	0.573529	0.453488	2	2	2	0	2	0	-2.08448
1	28	PTC	2	2	17	11	14	17	1.36921	0.785714	0.647059	6	2	3	0	2	0	-1.63152
1	43	PTMC	2	2	6.6	4.9	5.8	6.6	0.0981002	0.844828	0.742424	7	2	2	0	0	0	-3.24718
1	29	PTMC	2	2	7.8	6.2	6.1	7.8	0.154283	1.01639	0.794872	3	2	2	3	0	3	-1.84301
2	53	PTMC	1	1	5	4.9	3.7	5	0.04741	1.32432	0.98	5	2	2	3	0	0	-3.34489
1	56	PTC	1	1	16	17	18	18	2.56061	0.944444	1.0625	3	2	1	3	0	3	-1.3472
1	40	PTMC	2	4	8.8	6.9	8.8	8.8	0.279458	0.784091	0.784091	6	2	2	0	2	0	-2.08165
1	46	PTMC	2	2	3.1	3.3	2.8	3.3	0.0149808	1.17857	1.06452	5	2	2	3	0	0	-3.45001
[truncated: 377 more rows]
